# Supplementary material for: Crystal structure of 1-{2-[(2-meth­oxy­phen­yl)selan­yl]phen­yl}-4-phenyl-1H-1,2,3-triazole
Source: Acta Crystallogr E Crystallogr Commun. 2015 Feb 25;71(Pt 3):o202–3. doi: 10.1107/S2056989015003230 (PMC4350762; doi:10.1107/S2056989015003230)
Supplement: Supplementary file 1 [file e-71-0o202-sup1.cif]

##############################################################################
#                                                                            #
# This CIF contains the data in a paper accepted for publication in          #
# Acta Crystallographica Section E. It conforms to the requirements of       #
# Notes for Authors for Acta Crystallographica Section E, and has been       #
# peer reviewed under the auspices of the IUCr Commission on Journals.       #
#                                                                            #
# Full details of the Crystallographic Information File format               #
# are given in the paper "The Crystallographic Information File (CIF):       #
# a New Standard Archive File for Crystallography" by S. R. Hall, F. H.      #
# Allen and I. D. Brown [Acta Cryst. (1991), A47, 655-685].                  #
#                                                                            #
# The current version of the core CIF dictionary is obtainable from          #
# ftp://ftp.iucr.org/pub/cif_core.dic.                                       #
#                                                                            #
# Software is freely available for graphical display of the structure(s)     #
# in this CIF. For information consult the CIF software page                 #
# http://www.iucr.org/resources/cif/software.                                #
#                                                                            #
# This file may be used for bona fide research purposes within the           #
# scientific community so long as proper attribution is given to the journal # 
# article from which it was obtained.                                        #
#                                                                            #
##############################################################################
data_I
_audit_creation_method     'SHELXL-2014/7'
_database_code_depnum_ccdc_archive     'CCDC 1049507'
_chemical_name_systematic
;
1-{2-[(2-Methoxyphenyl)selanyl]phenyl}-4-phenyl-1<i>H</i>-1,2,3-triazole
;
_chemical_name_common     ?
_chemical_formula_moiety     'C21 H17 N3 O Se'
_chemical_formula_sum     'C21 H17 N3 O Se'
_chemical_formula_iupac     'C21 H17 N3 O Se'
_chemical_formula_weight     406.33
_chemical_melting_point     ?
_shelx_space_group_comment
;
The symmetry employed for this shelxl refinement is uniquely defined
by the following loop, which should always be used as a source of
symmetry information in preference to the above space-group names.
They are only intended as comments.
;
_space_group_crystal_system     triclinic
_space_group_name_H-M_alt     'P -1'
_space_group_name_Hall     '-P 1'
loop_
    _space_group_symop_operation_xyz
    'x, y, z'
    '-x, -y, -z'
_cell_length_a     5.6565(3)
_cell_length_b     10.3682(5)
_cell_length_c     15.3358(7)
_cell_angle_alpha     81.604(4)
_cell_angle_beta     80.006(4)
_cell_angle_gamma     85.340(4)
_cell_volume     874.83(8)
_cell_formula_units_Z     2
_cell_measurement_reflns_used     4524
_cell_measurement_theta_min     2.5514
_cell_measurement_theta_max     29.2297
_cell_measurement_temperature     100(2)
_exptl_crystal_description     prism
_exptl_crystal_colour     colourless
_exptl_crystal_size_max     0.300
_exptl_crystal_size_mid     0.200
_exptl_crystal_size_min     0.100
_exptl_crystal_density_diffrn     1.543
_exptl_crystal_density_meas     ?
_exptl_crystal_density_method     ?
_exptl_crystal_F_000     412
_exptl_absorpt_coefficient_mu     2.161
_exptl_absorpt_correction_type     multi-scan
_exptl_absorpt_process_details
;
(CrysAlis PRO; Agilent, 2011)
;
_shelx_estimated_absorpt_T_min     0.563
_shelx_estimated_absorpt_T_max     0.813
_exptl_absorpt_correction_T_min     0.75854
_exptl_absorpt_correction_T_max     1.00000
_diffrn_ambient_temperature     100(2)
_diffrn_radiation_type     MoK\a
_diffrn_radiation_wavelength     0.71073
_diffrn_measurement_device_type     'Agilent SuperNova CCD'
_diffrn_measurement_method     '\w scans'
_diffrn_detector_area_resol_mean     ?
_diffrn_reflns_number     6845
_diffrn_reflns_av_R_equivalents     0.0403
_diffrn_reflns_theta_min     2.557
_diffrn_reflns_theta_max     27.499
_diffrn_reflns_theta_full     25.242
_diffrn_measured_fraction_theta_max     0.962
_diffrn_measured_fraction_theta_full     0.999
_diffrn_reflns_limit_h_min     -6
_diffrn_reflns_limit_h_max     7
_diffrn_reflns_limit_k_min     -13
_diffrn_reflns_limit_k_max     12
_diffrn_reflns_limit_l_min     -19
_diffrn_reflns_limit_l_max     19
_refine_special_details     ?
_reflns_number_total     3869
_reflns_number_gt     3548
_reflns_threshold_expression     I>2\s(I)
_refine_ls_structure_factor_coef     Fsqd
_refine_ls_matrix_type     full
_refine_ls_R_factor_all     0.0351
_refine_ls_R_factor_gt     0.0278
_refine_ls_wR_factor_gt     0.0612
_refine_ls_wR_factor_ref     0.0639
_refine_ls_goodness_of_fit_ref     1.009
_refine_ls_restrained_S_all     1.009
_refine_ls_number_reflns     3869
_refine_ls_number_parameters     236
_refine_ls_number_restraints     0
_refine_ls_hydrogen_treatment     constr
_refine_ls_weighting_scheme     calc
_refine_ls_weighting_details
              'w=1/[\s^2^(Fo^2^)+(0.0260P)^2^+0.4456P] where P=(Fo^2^+2Fc^2^)/3'
_atom_sites_solution_hydrogens     geom
_atom_sites_solution_primary     ?
_atom_sites_solution_secondary     ?
_refine_ls_shift/su_max     0.002
_refine_ls_shift/su_mean     0.000
_refine_diff_density_max     0.414
_refine_diff_density_min     -0.519
_refine_ls_extinction_method     none
_refine_ls_extinction_coef     .
loop_
    _atom_type_symbol
    _atom_type_description
    _atom_type_scat_dispersion_real
    _atom_type_scat_dispersion_imag
    _atom_type_scat_source
    'C' 'C' 0.0033 0.0016
                         'International Tables Vol C Tables 4.2.6.8 and 6.1.1.4'
    'H' 'H' 0.0000 0.0000
                         'International Tables Vol C Tables 4.2.6.8 and 6.1.1.4'
    'N' 'N' 0.0061 0.0033
                         'International Tables Vol C Tables 4.2.6.8 and 6.1.1.4'
    'O' 'O' 0.0106 0.0060
                         'International Tables Vol C Tables 4.2.6.8 and 6.1.1.4'
    'Se' 'Se' -0.0929 2.2259
                         'International Tables Vol C Tables 4.2.6.8 and 6.1.1.4'
_computing_data_collection
;
CrysAlis PRO (Agilent, 2011)
;
_computing_cell_refinement
;
CrysAlis PRO (Agilent, 2011)
;
_computing_data_reduction
;
CrysAlis PRO (Agilent, 2011)
;
_computing_structure_solution
;
SIR2014 (Burla <i>et al.</i>,  2015)
;
_computing_structure_refinement
;
SHELXL2014 (Sheldrick, 2015)
;
_computing_molecular_graphics
;
ORTEP-3 for Windows (Farrugia, 2012) and
DIAMOND (Brandenburg, 2006)
;
_computing_publication_material
;
<i>MarvinSketch</i> (ChemAxon, 2010) and publCIF (Westrip, 2010)
;
loop_
    _atom_site_type_symbol
    _atom_site_label
    _atom_site_fract_x
    _atom_site_fract_y
    _atom_site_fract_z
    _atom_site_U_iso_or_equiv
    _atom_site_adp_type
    _atom_site_calc_flag
    _atom_site_occupancy
    _atom_site_disorder_assembly
    _atom_site_disorder_group
    Se Se 0.46182(3) 0.71551(2) 0.79326(2) 0.01503(7) Uani d 1 . .
    O O1 0.5130(2) 0.51326(12) 0.68268(9) 0.0185(3) Uani d 1 . .
    N N1 0.8216(3) 0.94528(14) 0.79605(10) 0.0128(3) Uani d 1 . .
    N N2 1.0599(3) 0.96928(15) 0.78243(11) 0.0154(3) Uani d 1 . .
    N N3 1.1085(3) 1.03509(15) 0.70214(10) 0.0150(3) Uani d 1 . .
    C C1 0.4930(4) 0.4251(2) 0.62080(14) 0.0255(5) Uani d 1 . .
    H H1A 0.3570 0.4549 0.5897 0.038 Uiso calc 1 . .
    H H1B 0.4669 0.3374 0.6533 0.038 Uiso calc 1 . .
    H H1C 0.6414 0.4227 0.5771 0.038 Uiso calc 1 . .
    C C2 0.6840(3) 0.48102(18) 0.73647(12) 0.0164(4) Uani d 1 . .
    C C3 0.8446(4) 0.37256(18) 0.73332(13) 0.0209(4) Uani d 1 . .
    H H3 0.8404 0.3139 0.6916 0.025 Uiso calc 1 . .
    C C4 1.0113(4) 0.34994(19) 0.79132(14) 0.0238(4) Uani d 1 . .
    H H4 1.1196 0.2750 0.7897 0.029 Uiso calc 1 . .
    C C5 1.0204(4) 0.4358(2) 0.85130(14) 0.0227(4) Uani d 1 . .
    H H5 1.1355 0.4202 0.8905 0.027 Uiso calc 1 . .
    C C6 0.8611(3) 0.54507(19) 0.85434(13) 0.0194(4) Uani d 1 . .
    H H6 0.8684 0.6041 0.8956 0.023 Uiso calc 1 . .
    C C7 0.6917(3) 0.56852(17) 0.79755(12) 0.0150(4) Uani d 1 . .
    C C8 0.5446(3) 0.78849(18) 0.89132(12) 0.0153(4) Uani d 1 . .
    C C9 0.4431(4) 0.73766(19) 0.97760(13) 0.0194(4) Uani d 1 . .
    H H9 0.3236 0.6758 0.9856 0.023 Uiso calc 1 . .
    C C10 0.5126(4) 0.7755(2) 1.05209(13) 0.0223(4) Uani d 1 . .
    H H10 0.4427 0.7386 1.1104 0.027 Uiso calc 1 . .
    C C11 0.6845(4) 0.8671(2) 1.04128(13) 0.0224(4) Uani d 1 . .
    H H11 0.7347 0.8922 1.0920 0.027 Uiso calc 1 . .
    C C12 0.7825(4) 0.92197(19) 0.95603(13) 0.0182(4) Uani d 1 . .
    H H12 0.8974 0.9863 0.9485 0.022 Uiso calc 1 . .
    C C13 0.7135(3) 0.88317(17) 0.88174(12) 0.0133(4) Uani d 1 . .
    C C14 0.7201(3) 0.99764(17) 0.72442(12) 0.0127(3) Uani d 1 . .
    H H14 0.5569 0.9958 0.7172 0.015 Uiso calc 1 . .
    C C15 0.9046(3) 1.05438(17) 0.66405(12) 0.0124(3) Uani d 1 . .
    C C16 0.8998(3) 1.12626(17) 0.57456(12) 0.0126(4) Uani d 1 . .
    C C17 1.0842(3) 1.20866(18) 0.53447(13) 0.0166(4) Uani d 1 . .
    H H17 1.2131 1.2173 0.5651 0.020 Uiso calc 1 . .
    C C18 1.0791(3) 1.27779(19) 0.44998(13) 0.0192(4) Uani d 1 . .
    H H18 1.2047 1.3334 0.4233 0.023 Uiso calc 1 . .
    C C19 0.8925(3) 1.26635(19) 0.40436(13) 0.0184(4) Uani d 1 . .
    H H19 0.8903 1.3136 0.3465 0.022 Uiso calc 1 . .
    C C20 0.7089(3) 1.18527(18) 0.44379(13) 0.0180(4) Uani d 1 . .
    H H20 0.5802 1.1772 0.4129 0.022 Uiso calc 1 . .
    C C21 0.7127(3) 1.11581(18) 0.52828(12) 0.0152(4) Uani d 1 . .
    H H21 0.5861 1.0606 0.5547 0.018 Uiso calc 1 . .
loop_
    _atom_site_aniso_label
    _atom_site_aniso_U_11
    _atom_site_aniso_U_22
    _atom_site_aniso_U_33
    _atom_site_aniso_U_12
    _atom_site_aniso_U_13
    _atom_site_aniso_U_23
    Se 0.01551(10) 0.01235(10) 0.01832(11) -0.00120(7) -0.00576(7) -0.00192(7)
    O1 0.0237(7) 0.0152(7) 0.0177(7) -0.0024(5) -0.0049(6) -0.0032(5)
    N1 0.0117(7) 0.0131(7) 0.0145(8) -0.0021(6) -0.0051(6) -0.0002(6)
    N2 0.0108(7) 0.0180(8) 0.0185(8) -0.0012(6) -0.0056(6) -0.0015(6)
    N3 0.0125(7) 0.0174(8) 0.0155(8) -0.0012(6) -0.0040(6) -0.0011(6)
    C1 0.0338(12) 0.0244(11) 0.0210(10) -0.0045(9) -0.0057(9) -0.0090(8)
    C2 0.0193(9) 0.0138(9) 0.0147(9) -0.0045(7) 0.0008(8) 0.0010(7)
    C3 0.0252(10) 0.0148(9) 0.0200(10) -0.0012(8) 0.0030(8) -0.0017(8)
    C4 0.0218(10) 0.0165(10) 0.0282(11) 0.0032(8) 0.0033(9) 0.0028(8)
    C5 0.0182(10) 0.0219(10) 0.0265(11) 0.0008(8) -0.0053(9) 0.0021(8)
    C6 0.0182(9) 0.0181(9) 0.0218(10) -0.0020(7) -0.0031(8) -0.0024(8)
    C7 0.0148(9) 0.0112(8) 0.0168(9) -0.0014(7) 0.0006(7) 0.0014(7)
    C8 0.0142(9) 0.0152(9) 0.0168(9) 0.0021(7) -0.0053(7) -0.0016(7)
    C9 0.0177(9) 0.0185(10) 0.0200(10) -0.0012(7) -0.0018(8) 0.0020(8)
    C10 0.0228(10) 0.0273(11) 0.0139(9) 0.0043(8) -0.0026(8) 0.0031(8)
    C11 0.0243(10) 0.0285(11) 0.0154(10) 0.0017(8) -0.0081(8) -0.0020(8)
    C12 0.0178(9) 0.0205(10) 0.0179(10) -0.0017(7) -0.0074(8) -0.0017(8)
    C13 0.0129(8) 0.0135(8) 0.0126(9) 0.0018(7) -0.0029(7) 0.0006(7)
    C14 0.0129(8) 0.0135(8) 0.0129(9) -0.0002(7) -0.0056(7) -0.0021(7)
    C15 0.0110(8) 0.0123(8) 0.0148(9) -0.0003(6) -0.0031(7) -0.0043(7)
    C16 0.0122(8) 0.0121(8) 0.0127(9) 0.0015(7) -0.0007(7) -0.0022(7)
    C17 0.0139(9) 0.0183(9) 0.0183(10) -0.0031(7) -0.0036(8) -0.0022(7)
    C18 0.0178(9) 0.0187(9) 0.0191(10) -0.0047(7) 0.0002(8) 0.0018(8)
    C19 0.0199(10) 0.0193(9) 0.0136(9) 0.0020(8) 0.0000(8) 0.0012(7)
    C20 0.0168(9) 0.0208(10) 0.0174(10) -0.0006(8) -0.0060(8) -0.0021(8)
    C21 0.0134(9) 0.0160(9) 0.0163(9) -0.0032(7) -0.0023(7) -0.0018(7)
_geom_special_details
;
All e.s.d.'s (except the e.s.d. in the dihedral angle between two l.s. planes)
are estimated using the full covariance matrix. The cell e.s.d.'s are taken
into account individually in the estimation of e.s.d.'s in distances, angles
and torsion angles; correlations between e.s.d.'s in cell parameters are only
used when they are defined by crystal symmetry. An approximate (isotropic)
treatment of cell e.s.d.'s is used for estimating e.s.d.'s involving l.s.
planes.
;
loop_
    _geom_bond_atom_site_label_1
    _geom_bond_atom_site_label_2
    _geom_bond_site_symmetry_2
    _geom_bond_distance
    _geom_bond_publ_flag
    Se C8 . 1.9202(19) ?
    Se C7 . 1.9224(19) ?
    O1 C2 . 1.368(2) ?
    O1 C1 . 1.434(2) ?
    N1 C14 . 1.351(2) ?
    N1 N2 . 1.365(2) ?
    N1 C13 . 1.433(2) ?
    N2 N3 . 1.313(2) ?
    N3 C15 . 1.369(2) ?
    C1 H1A . 0.9800 ?
    C1 H1B . 0.9800 ?
    C1 H1C . 0.9800 ?
    C2 C3 . 1.388(3) ?
    C2 C7 . 1.404(3) ?
    C3 C4 . 1.389(3) ?
    C3 H3 . 0.9500 ?
    C4 C5 . 1.380(3) ?
    C4 H4 . 0.9500 ?
    C5 C6 . 1.390(3) ?
    C5 H5 . 0.9500 ?
    C6 C7 . 1.388(3) ?
    C6 H6 . 0.9500 ?
    C8 C9 . 1.393(3) ?
    C8 C13 . 1.400(2) ?
    C9 C10 . 1.388(3) ?
    C9 H9 . 0.9500 ?
    C10 C11 . 1.387(3) ?
    C10 H10 . 0.9500 ?
    C11 C12 . 1.387(3) ?
    C11 H11 . 0.9500 ?
    C12 C13 . 1.388(3) ?
    C12 H12 . 0.9500 ?
    C14 C15 . 1.378(2) ?
    C14 H14 . 0.9500 ?
    C15 C16 . 1.467(2) ?
    C16 C21 . 1.392(3) ?
    C16 C17 . 1.402(2) ?
    C17 C18 . 1.390(3) ?
    C17 H17 . 0.9500 ?
    C18 C19 . 1.385(3) ?
    C18 H18 . 0.9500 ?
    C19 C20 . 1.388(3) ?
    C19 H19 . 0.9500 ?
    C20 C21 . 1.390(3) ?
    C20 H20 . 0.9500 ?
    C21 H21 . 0.9500 ?
loop_
    _geom_angle_atom_site_label_1
    _geom_angle_atom_site_label_2
    _geom_angle_atom_site_label_3
    _geom_angle_site_symmetry_1
    _geom_angle_site_symmetry_3
    _geom_angle
    _geom_angle_publ_flag
    C8 Se C7 . . 96.32(8) ?
    C2 O1 C1 . . 117.14(16) ?
    C14 N1 N2 . . 110.78(14) ?
    C14 N1 C13 . . 130.06(15) ?
    N2 N1 C13 . . 118.87(15) ?
    N3 N2 N1 . . 106.67(14) ?
    N2 N3 C15 . . 109.61(14) ?
    O1 C1 H1A . . 109.5 ?
    O1 C1 H1B . . 109.5 ?
    H1A C1 H1B . . 109.5 ?
    O1 C1 H1C . . 109.5 ?
    H1A C1 H1C . . 109.5 ?
    H1B C1 H1C . . 109.5 ?
    O1 C2 C3 . . 125.05(17) ?
    O1 C2 C7 . . 114.90(17) ?
    C3 C2 C7 . . 120.05(19) ?
    C2 C3 C4 . . 119.93(19) ?
    C2 C3 H3 . . 120.0 ?
    C4 C3 H3 . . 120.0 ?
    C5 C4 C3 . . 120.32(19) ?
    C5 C4 H4 . . 119.8 ?
    C3 C4 H4 . . 119.8 ?
    C4 C5 C6 . . 120.0(2) ?
    C4 C5 H5 . . 120.0 ?
    C6 C5 H5 . . 120.0 ?
    C7 C6 C5 . . 120.45(19) ?
    C7 C6 H6 . . 119.8 ?
    C5 C6 H6 . . 119.8 ?
    C6 C7 C2 . . 119.22(18) ?
    C6 C7 Se . . 125.27(14) ?
    C2 C7 Se . . 115.50(15) ?
    C9 C8 C13 . . 117.89(17) ?
    C9 C8 Se . . 117.98(14) ?
    C13 C8 Se . . 123.97(14) ?
    C10 C9 C8 . . 121.44(18) ?
    C10 C9 H9 . . 119.3 ?
    C8 C9 H9 . . 119.3 ?
    C11 C10 C9 . . 119.82(18) ?
    C11 C10 H10 . . 120.1 ?
    C9 C10 H10 . . 120.1 ?
    C12 C11 C10 . . 119.69(19) ?
    C12 C11 H11 . . 120.2 ?
    C10 C11 H11 . . 120.2 ?
    C11 C12 C13 . . 120.24(18) ?
    C11 C12 H12 . . 119.9 ?
    C13 C12 H12 . . 119.9 ?
    C12 C13 C8 . . 120.86(16) ?
    C12 C13 N1 . . 116.82(16) ?
    C8 C13 N1 . . 122.32(16) ?
    N1 C14 C15 . . 104.97(16) ?
    N1 C14 H14 . . 127.5 ?
    C15 C14 H14 . . 127.5 ?
    N3 C15 C14 . . 107.96(16) ?
    N3 C15 C16 . . 122.74(15) ?
    C14 C15 C16 . . 129.29(17) ?
    C21 C16 C17 . . 118.71(17) ?
    C21 C16 C15 . . 121.23(16) ?
    C17 C16 C15 . . 120.06(17) ?
    C18 C17 C16 . . 120.19(18) ?
    C18 C17 H17 . . 119.9 ?
    C16 C17 H17 . . 119.9 ?
    C19 C18 C17 . . 120.64(17) ?
    C19 C18 H18 . . 119.7 ?
    C17 C18 H18 . . 119.7 ?
    C18 C19 C20 . . 119.46(18) ?
    C18 C19 H19 . . 120.3 ?
    C20 C19 H19 . . 120.3 ?
    C19 C20 C21 . . 120.26(18) ?
    C19 C20 H20 . . 119.9 ?
    C21 C20 H20 . . 119.9 ?
    C20 C21 C16 . . 120.73(17) ?
    C20 C21 H21 . . 119.6 ?
    C16 C21 H21 . . 119.6 ?
loop_
    _geom_torsion_atom_site_label_1
    _geom_torsion_atom_site_label_2
    _geom_torsion_atom_site_label_3
    _geom_torsion_atom_site_label_4
    _geom_torsion_site_symmetry_1
    _geom_torsion_site_symmetry_2
    _geom_torsion_site_symmetry_3
    _geom_torsion_site_symmetry_4
    _geom_torsion
    _geom_torsion_publ_flag
    C14 N1 N2 N3 . . . . -0.75(19) ?
    C13 N1 N2 N3 . . . . -175.16(14) ?
    N1 N2 N3 C15 . . . . 0.31(19) ?
    C1 O1 C2 C3 . . . . 2.6(3) ?
    C1 O1 C2 C7 . . . . -178.26(16) ?
    O1 C2 C3 C4 . . . . 179.81(17) ?
    C7 C2 C3 C4 . . . . 0.7(3) ?
    C2 C3 C4 C5 . . . . -0.9(3) ?
    C3 C4 C5 C6 . . . . 0.4(3) ?
    C4 C5 C6 C7 . . . . 0.2(3) ?
    C5 C6 C7 C2 . . . . -0.5(3) ?
    C5 C6 C7 Se . . . . -179.52(14) ?
    O1 C2 C7 C6 . . . . -179.22(16) ?
    C3 C2 C7 C6 . . . . 0.0(3) ?
    O1 C2 C7 Se . . . . -0.1(2) ?
    C3 C2 C7 Se . . . . 179.15(13) ?
    C13 C8 C9 C10 . . . . -2.4(3) ?
    Se C8 C9 C10 . . . . 173.23(15) ?
    C8 C9 C10 C11 . . . . 0.9(3) ?
    C9 C10 C11 C12 . . . . 1.1(3) ?
    C10 C11 C12 C13 . . . . -1.5(3) ?
    C11 C12 C13 C8 . . . . 0.0(3) ?
    C11 C12 C13 N1 . . . . 179.48(17) ?
    C9 C8 C13 C12 . . . . 1.9(3) ?
    Se C8 C13 C12 . . . . -173.39(15) ?
    C9 C8 C13 N1 . . . . -177.53(17) ?
    Se C8 C13 N1 . . . . 7.1(3) ?
    C14 N1 C13 C12 . . . . -133.19(19) ?
    N2 N1 C13 C12 . . . . 40.0(2) ?
    C14 N1 C13 C8 . . . . 46.3(3) ?
    N2 N1 C13 C8 . . . . -140.54(18) ?
    N2 N1 C14 C15 . . . . 0.86(19) ?
    C13 N1 C14 C15 . . . . 174.46(17) ?
    N2 N3 C15 C14 . . . . 0.2(2) ?
    N2 N3 C15 C16 . . . . 179.29(16) ?
    N1 C14 C15 N3 . . . . -0.65(19) ?
    N1 C14 C15 C16 . . . . -179.64(17) ?
    N3 C15 C16 C21 . . . . 162.95(17) ?
    C14 C15 C16 C21 . . . . -18.2(3) ?
    N3 C15 C16 C17 . . . . -17.9(3) ?
    C14 C15 C16 C17 . . . . 161.00(18) ?
    C21 C16 C17 C18 . . . . -0.2(3) ?
    C15 C16 C17 C18 . . . . -179.43(17) ?
    C16 C17 C18 C19 . . . . 0.0(3) ?
    C17 C18 C19 C20 . . . . 0.2(3) ?
    C18 C19 C20 C21 . . . . -0.2(3) ?
    C19 C20 C21 C16 . . . . 0.0(3) ?
    C17 C16 C21 C20 . . . . 0.2(3) ?
    C15 C16 C21 C20 . . . . 179.44(17) ?
loop_
    _geom_hbond_atom_site_label_D
    _geom_hbond_atom_site_label_H
    _geom_hbond_atom_site_label_A
    _geom_hbond_site_symmetry_A
    _geom_hbond_distance_DH
    _geom_hbond_distance_HA
    _geom_hbond_distance_DA
    _geom_hbond_angle_DHA
    C18 H18 O1 2_776 0.95 2.54 3.472(2) 165
    C14 H14 N3 1_455 0.95 2.58 3.520(2) 170
    C10 H10 Cg1 2_667 0.95 2.82 3.630(2) 144
_shelx_hkl_file
;
  -6  -8  -3 38604.7 2376.80   2
  -6  -8  -2 1109.09 487.504   2
  -6  -8  -1 964.372 521.182   2
  -6  -8   0 20286.9 1678.47   2
  -6  -7  -7 12385.6 1313.26   2
  -6  -7  -6 7869.56 1053.99   2
  -6  -7  -5 734.358 365.027   2
  -6  -7  -4 5926.02 916.393   2
  -6  -7  -3 3803.05 712.001   2
  -6  -7  -2 1779.48 525.134   2
  -6  -7  -1 20031.0 1607.48   2
  -6  -7   0 1260.96 480.127   2
  -6  -7   1 20566.1 1630.19   2
  -6  -7   2 2080.78 603.973   2
  -6  -7   3 6789.06 947.762   2
  -6  -7   4 2366.28 601.872   2
  -6  -7   5 669.500 407.164   2
  -6  -6  -5 26102.3 1822.93   2
  -6  -6  -4 7904.83 1021.44   2
  -6  -6  -3 23497.2 1698.77   2
  -6  -6  -2 2515.18 574.144   2
  -6  -6  -1 3949.84 694.415   2
  -6  -6   0 30855.6 1930.96   2
  -6  -6   1 3812.40 702.634   2
  -6  -6   2 12895.3 1233.30   2
  -6  -6   3 92.6686 286.715   2
  -6  -6   4 10218.8 1093.82   2
  -6  -6   5 2027.33 548.234   2
  -6  -5  -3 1803.79 508.437   2
  -6  -5  -2 34872.4 1994.81   2
  -6  -5  -1 2118.58 521.638   2
  -6  -5   0 6161.56 822.332   2
  -6  -5   1 23125.5 1574.30   2
  -6  -5   2 264.128 291.141   2
  -6  -5   3 4878.10 724.732   2
  -6  -5   4 1668.12 440.712   2
  -6  -5   5 10316.0 1025.57   2
  -6  -4   2 14253.6 1173.29   2
  -6  -4   3 823.188 271.373   2
  -6  -4   4 20340.4 1389.33   2
  -6  -4   5 17120.8 1246.75   2
  -5  -9 -10 8440.16 1109.30   2
  -5  -9  -9 31408.0 2147.26   2
  -5  -9  -8 10653.8 1236.88   2
  -5  -9  -7 177.925 350.589   2
  -5  -9  -6 7539.39 1061.00   2
  -5  -9  -5 6743.67 1010.87   2
  -5  -9  -4 10344.4 1211.11   2
  -5  -9  -3 33683.3 2172.50   2
  -5  -9  -2 9465.36 1170.13   2
  -5  -9  -1 31710.0 2098.73   2
  -5  -9   0-287.139 338.256   2
  -5  -9   1 26014.1 1901.00   2
  -5  -9   2 8731.26 1090.62   2
  -5  -9   3 7650.54 1019.07   2
  -5  -9   4 15312.3 1445.17   2
  -5  -9   5 5135.56 848.585   2
  -5  -8 -11 201.646 351.779   2
  -5  -8 -10 22718.4 1769.77   2
  -5  -8  -9 39758.2 2343.55   2
  -5  -8  -8 16720.0 1487.45   2
  -5  -8  -7 54281.4 2760.79   2
  -5  -8  -6 6483.90 944.441   2
  -5  -8  -5 91573.3 3622.34   2
  -5  -8  -4 3638.62 686.022   2
  -5  -8  -3 13016.7 1285.07   2
  -5  -8  -2 29275.8 1941.66   2
  -5  -8  -1 2407.66 603.472   2
  -5  -8   0 26013.6 1817.78   2
  -5  -8   1 5065.24 825.203   2
  -5  -8   2 28163.8 1886.88   2
  -5  -8   3 9254.64 1094.90   2
  -5  -8   4 13883.3 1302.70   2
  -5  -8   5 2599.99 611.837   2
  -5  -8   6 203.469 338.354   2
  -5  -8   7 28313.9 1908.31   2
  -5  -7  -9 14338.2 1357.58   2
  -5  -7  -8 8566.12 1061.77   2
  -5  -7  -7 33383.4 2036.82   2
  -5  -7  -6 53074.2 2606.32   2
  -5  -7  -5 18029.7 1487.75   2
  -5  -7  -4 55392.1 2614.81   2
  -5  -7  -3 392.311 352.782   2
  -5  -7  -2 22140.6 1604.38   2
  -5  -7  -1 12408.1 1203.23   2
  -5  -7   0 9181.47 1041.60   2
  -5  -7   1 22162.6 1599.20   2
  -5  -7   2 6058.81 845.315   2
  -5  -7   3 7132.24 921.526   2
  -5  -7   4 7033.75 915.908   2
  -5  -7   5 15423.3 1324.11   2
  -5  -7   6 15715.4 1331.45   2
  -5  -7   7 491.583 333.477   2
  -5  -7   8 16182.1 1346.28   2
  -5  -6  -8 26931.8 1780.20   2
  -5  -6  -7 1047.00 400.657   2
  -5  -6  -6 12723.0 1201.90   2
  -5  -6  -5 421.775 366.358   2
  -5  -6  -4 4580.75 747.176   2
  -5  -6  -3 32559.6 1880.08   2
  -5  -6  -2 1838.88 472.102   2
  -5  -6  -1 67157.8 2762.19   2
  -5  -6   0 32513.7 1853.56   2
  -5  -6   1 7548.48 885.186   2
  -5  -6   2 31766.4 1826.36   2
  -5  -6   3 483.994 356.655   2
  -5  -6   4 19431.1 1412.02   2
  -5  -6   5 8396.22 928.174   2
  -5  -6   6 3645.51 631.130   2
  -5  -6   7 11550.6 1090.01   2
  -5  -6   8 515.547 343.648   2
  -5  -5  -6 10812.3 1066.87   2
  -5  -5  -5 32146.2 1834.22   2
  -5  -5  -4 8457.76 933.468   2
  -5  -5  -3 365.401 350.886   2
  -5  -5  -2 80892.4 2978.01   2
  -5  -5  -1 7051.09 843.826   2
  -5  -5   0 40256.4 1989.56   2
  -5  -5   0 39848.1 1742.26   1
  -5  -5   1 34440.1 1804.38   2
  -5  -5   2 11136.1 1003.33   2
  -5  -5   3 66564.5 2580.31   2
  -5  -5   4 2039.64 457.926   2
  -5  -5   5 17051.0 1242.43   2
  -5  -5   6 18028.7 1271.96   2
  -5  -5   7 6263.61 750.377   2
  -5  -5   8 11612.9 1012.84   2
  -5  -4  -4 31363.1 1737.25   2
  -5  -4  -3 49549.9 2188.83   2
  -5  -4  -2 7559.41 830.675   2
  -5  -4  -1 24332.8 1472.46   2
  -5  -4   0 5502.00 692.200   2
  -5  -4   1 3067.68 522.604   2
  -5  -4   1 2582.27 439.982   1
  -5  -4   2 19166.5 1266.43   2
  -5  -4   2 17645.7 1105.97   1
  -5  -4   3 2696.16 511.003   2
  -5  -4   4 29785.4 1569.19   2
  -5  -4   5 13.0743 235.216   2
  -5  -4   6 30137.9 1571.77   2
  -5  -4   7 14617.4 1069.54   2
  -5  -4   8 10351.7 883.084   2
  -5  -3  -1 1867.92 427.722   2
  -5  -3   0 5050.09 632.858   2
  -5  -3   1 16722.6 1140.86   2
  -5  -3   2 1878.27 404.387   2
  -5  -3   3 18869.7 1188.05   2
  -5  -3   4 908.016 311.876   2
  -5  -3   5 13702.7 989.096   2
  -5  -3   6 11838.6 906.661   2
  -5  -3   7 10629.9 849.566   2
  -4 -11  -9 27409.0 1996.46   2
  -4 -11  -8 16755.7 1579.96   2
  -4 -11  -7 361.147 397.329   2
  -4 -11  -6 22135.8 1807.20   2
  -4 -11  -5 1667.77 526.191   2
  -4 -11  -4 33737.7 2232.41   2
  -4 -11  -3 20741.0 1744.38   2
  -4 -11  -2 11143.7 1305.70   2
  -4 -11  -1 51277.1 2811.52   2
  -4 -11   0 296.159 398.020   2
  -4 -10 -14 19913.1 1668.65   2
  -4 -10 -13 430.906 379.339   2
  -4 -10 -12 16142.8 1519.49   2
  -4 -10 -11 3525.16 797.220   2
  -4 -10 -10 21548.1 1717.77   2
  -4 -10  -9 34806.0 2206.64   2
  -4 -10  -8 14117.0 1404.82   2
  -4 -10  -7 6080.44 959.171   2
  -4 -10  -6 2356.48 639.433   2
  -4 -10  -5 15587.2 1462.77   2
  -4 -10  -4 17717.9 1552.38   2
  -4 -10  -3 5540.50 888.875   2
  -4 -10  -2 26333.6 1884.39   2
  -4 -10  -1 99.1752 421.370   2
  -4 -10   0 39144.3 2345.64   2
  -4 -10   1 2526.39 660.147   2
  -4 -10   2 10426.6 1241.41   2
  -4 -10   3 11844.9 1296.97   2
  -4 -10   4 182.972 385.256   2
  -4 -10   5 11371.1 1293.85   2
  -4  -9 -13 6848.98 958.173   2
  -4  -9 -12 2579.18 593.294   2
  -4  -9 -11 18578.0 1552.67   2
  -4  -9 -10 6643.23 964.728   2
  -4  -9  -9 6769.74 930.112   2
  -4  -9  -8 15989.7 1423.06   2
  -4  -9  -7 6029.07 892.690   2
  -4  -9  -6 28047.4 1883.92   2
  -4  -9  -5 31.7949 318.160   2
  -4  -9  -4 33910.3 2064.09   2
  -4  -9  -3 7344.00 960.625   2
  -4  -9  -2 10591.2 1153.94   2
  -4  -9  -1 3947.08 715.784   2
  -4  -9   0 667.216 398.063   2
  -4  -9   1 22724.5 1697.28   2
  -4  -9   2 24409.1 1761.82   2
  -4  -9   3 890.753 416.077   2
  -4  -9   4 19223.8 1587.38   2
  -4  -9   5 2728.84 637.404   2
  -4  -9   6 28221.5 1964.70   2
  -4  -9   7 5395.19 839.385   2
  -4  -9   8 20062.1 1666.26   2
  -4  -9   9-91.6603 402.108   2
  -4  -8 -12 15168.3 1384.14   2
  -4  -8 -11 6667.62 906.368   2
  -4  -8 -10 18767.5 1502.53   2
  -4  -8  -9 88.3804 324.136   2
  -4  -8  -8 22082.2 1605.91   2
  -4  -8  -7 1178.68 440.510   2
  -4  -8  -6 1006.15 404.781   2
  -4  -8  -5 80864.4 3160.87   2
  -4  -8  -4 1437.01 489.571   2
  -4  -8  -3 33559.1 1959.65   2
  -4  -8  -2-134.821 249.772   2
  -4  -8  -1 37447.9 2061.06   2
  -4  -8   0 41201.3 2176.80   2
  -4  -8   1 3637.69 680.200   2
  -4  -8   2 27636.8 1786.64   2
  -4  -8   3 2266.53 563.630   2
  -4  -8   4 26271.6 1764.14   2
  -4  -8   5 10987.0 1150.39   2
  -4  -8   6 5701.27 837.488   2
  -4  -8   7 11723.1 1188.96   2
  -4  -8   8 667.088 413.772   2
  -4  -8   9 1188.91 459.216   2
  -4  -8  10 2339.90 626.465   2
  -4  -7 -11 36410.6 2048.43   2
  -4  -7 -10 1103.17 423.164   2
  -4  -7  -9 89923.9 3310.72   2
  -4  -7  -8 51640.4 2429.54   2
  -4  -7  -7 68493.0 2811.65   2
  -4  -7  -6 9883.54 1033.23   2
  -4  -7  -5 1119.00 392.254   2
  -4  -7  -4 73311.1 2863.05   2
  -4  -7  -3 244.281 338.357   2
  -4  -7  -2 46077.4 2219.67   2
  -4  -7  -1 33571.8 1872.11   2
  -4  -7   0 39352.9 2025.40   2
  -4  -7   1 81171.4 3024.57   2
  -4  -7   2 24972.9 1602.08   2
  -4  -7   3 33572.5 1874.76   2
  -4  -7   4 3971.43 652.909   2
  -4  -7   5 42487.1 2162.06   2
  -4  -7   6 12277.3 1159.13   2
  -4  -7   7 222.726 337.807   2
  -4  -7   8 19012.8 1439.97   2
  -4  -7   9 983.220 371.695   2
  -4  -7  10 5471.38 789.067   2
  -4  -6 -10 118233. 3830.26   2
  -4  -6  -9 2185.67 532.821   2
  -4  -6  -8 129334. 3987.27   2
  -4  -6  -7 8045.56 899.068   2
  -4  -6  -6 83054.6 3012.40   2
  -4  -6  -5 71702.1 2745.17   2
  -4  -6  -4 17953.7 1296.78   2
  -4  -6  -3 59216.0 2423.85   2
  -4  -6  -2 7012.53 822.987   2
  -4  -6  -1 47176.0 2145.80   2
  -4  -6   0 53106.6 2262.12   2
  -4  -6   1 2312.92 481.956   2
  -4  -6   2 67628.9 2611.51   2
  -4  -6   3 959.905 373.776   2
  -4  -6   4 37025.3 1873.23   2
  -4  -6   5 13352.0 1109.20   2
  -4  -6   6 42019.9 2013.53   2
  -4  -6   7 48665.6 2203.87   2
  -4  -6   8 1327.08 417.740   2
  -4  -6   9 100411. 3351.39   2
  -4  -6  10 630.424 315.763   2
  -4  -5  -8 3915.48 623.411   2
  -4  -5  -7 9026.93 906.002   2
  -4  -5  -6 10837.0 981.595   2
  -4  -5  -5 4936.74 673.704   2
  -4  -5  -4 153374. 4178.56   2
  -4  -5  -3 41328.1 1893.24   2
  -4  -5  -2 36811.2 1778.95   2
  -4  -5  -1 20666.7 1295.53   2
  -4  -5   0 23330.0 1382.36   2
  -4  -5   1 26476.6 1177.23   1
  -4  -5   1 26969.1 1474.28   2
  -4  -5   2 997.467 233.728   1
  -4  -5   2 1501.07 377.941   2
  -4  -5   3 11296.4 932.304   2
  -4  -5   3 11761.7 722.647   1
  -4  -5   4 5577.85 465.625   1
  -4  -5   4 6231.06 718.277   2
  -4  -5   5 32144.7 1625.93   2
  -4  -5   6 3518.32 562.926   2
  -4  -5   7 19498.0 1261.67   2
  -4  -5   8 26723.1 1482.55   2
  -4  -5   9 19531.1 1263.59   2
  -4  -5  10 21900.8 1341.45   2
  -4  -4  -6 80590.6 2744.66   2
  -4  -4  -5 6087.00 701.368   2
  -4  -4  -4 9647.42 870.337   2
  -4  -4  -3 82553.6 2710.67   2
  -4  -4  -2 32078.0 1565.26   2
  -4  -4  -2 29870.9 1401.21   1
  -4  -4  -1 66132.7 2334.02   2
  -4  -4  -1 64635.1 2126.84   1
  -4  -4   0 839.261 293.590   2
  -4  -4   0 1709.39 312.323   1
  -4  -4   1 76786.5 2541.23   2
  -4  -4   1 77606.4 2278.16   1
  -4  -4   2 14352.4 855.516   1
  -4  -4   2 15156.7 1024.43   2
  -4  -4   3 10390.2 850.685   2
  -4  -4   3 10518.2 715.700   1
  -4  -4   4 2091.69 423.014   2
  -4  -4   4 1845.66 324.166   1
  -4  -4   5 2912.32 361.193   1
  -4  -4   5 3090.18 474.218   2
  -4  -4   6 64518.4 2257.02   2
  -4  -4   6 62650.7 1890.26   1
  -4  -4   7 4414.90 567.254   2
  -4  -4   8 843.291 263.466   2
  -4  -4   9 6011.33 652.590   2
  -4  -4  10 4.77466 209.269   2
  -4  -3  -5 111970. 3248.52   1
  -4  -3  -4 10868.4 884.456   2
  -4  -3  -4 10362.2 844.549   1
  -4  -3  -3 141219. 3693.93   2
  -4  -3  -3 144692. 3682.29   1
  -4  -3  -2 12565.5 922.975   2
  -4  -3  -2 10690.6 824.706   1
  -4  -3  -1 3094.72 476.260   2
  -4  -3  -1 3601.89 468.252   1
  -4  -3   0 64277.1 2082.58   1
  -4  -3   0 61155.8 2141.36   2
  -4  -3   1 568.031 268.967   2
  -4  -3   1 373.365 183.136   1
  -4  -3   2 56697.3 1991.57   2
  -4  -3   2 56776.2 1890.76   1
  -4  -3   3 17194.6 963.802   1
  -4  -3   3 17409.7 1034.06   2
  -4  -3   4 88197.7 2459.67   1
  -4  -3   4 93782.4 2669.60   2
  -4  -3   5 123937. 3194.04   2
  -4  -3   5 119747. 3015.96   1
  -4  -3   6 205.149 204.456   2
  -4  -3   6 53.9331 161.394   1
  -4  -3   7 20277.9 1048.10   1
  -4  -3   7 21452.5 1127.88   2
  -4  -3   8 4990.28 546.892   2
  -4  -3   9 10818.1 786.053   2
  -4  -3  10 21072.2 1087.65   2
  -4  -2  -5 16663.6 1110.12   1
  -4  -2  -4 36234.4 1646.34   1
  -4  -2  -3 85350.6 2641.59   1
  -4  -2  -2 33477.5 1499.83   1
  -4  -2  -1 3890.69 493.477   1
  -4  -2  -1 2725.05 423.144   2
  -4  -2   0 6244.20 603.984   1
  -4  -2   0 5772.41 591.951   2
  -4  -2   1 83781.7 2451.06   1
  -4  -2   1 80546.9 2413.09   2
  -4  -2   2 24029.5 1190.46   1
  -4  -2   2 24063.1 1176.75   2
  -4  -2   3 53747.8 1843.41   2
  -4  -2   3 54914.3 1886.37   1
  -4  -2   4 42760.2 1580.48   2
  -4  -2   4 41114.0 1597.76   1
  -4  -2   5 3303.37 447.690   2
  -4  -2   5 3462.08 450.087   1
  -4  -2   6 80523.9 2418.97   1
  -4  -2   6 83547.0 2345.29   2
  -4  -2   7 11500.2 831.735   1
  -4  -2   7 13131.5 805.271   2
  -4  -2   8 17956.4 938.253   2
  -4  -2   8 18750.4 1076.50   1
  -4  -2   9 21417.8 1007.83   2
  -4  -1  -4 15608.6 1051.02   1
  -4  -1  -3 15677.0 1040.29   1
  -4  -1  -2 80374.9 2528.39   1
  -4  -1  -1 5578.99 606.087   1
  -4  -1   0 92859.3 2697.37   1
  -4  -1   1 257.980 167.128   1
  -4  -1   2 57513.2 1994.99   1
  -4  -1   3 6406.83 622.409   1
  -4  -1   4 17466.5 1042.66   1
  -4  -1   5 74407.0 2347.01   1
  -4  -1   6 36476.1 1575.60   1
  -4  -1   7 31221.6 1461.62   1
  -4   0  -3 1013.11 275.210   1
  -4   0  -2 28868.8 1437.38   1
  -4   0  -1 464.281 206.276   1
  -4   0   0 42463.8 1738.20   1
  -4   0   1 77077.0 2450.39   1
  -4   0   2 3849.21 504.369   1
  -4   0   3 56120.6 2029.23   1
  -4   0   4 7282.47 695.428   1
  -4   0   5 21447.3 1213.70   1
  -4   1  -1 156243. 3945.80   1
  -4   1   0 21750.9 1232.32   1
  -4   1   1 7406.11 714.667   1
  -3 -12 -11 11590.6 1274.66   2
  -3 -12 -10 37701.0 2324.83   2
  -3 -12  -9 19180.1 1652.88   2
  -3 -12  -8 2087.73 628.077   2
  -3 -12  -7 21125.1 1725.11   2
  -3 -12  -6 1476.54 560.316   2
  -3 -12  -5 23677.3 1847.41   2
  -3 -12  -4 16606.6 1565.32   2
  -3 -12  -3 3149.90 730.612   2
  -3 -12  -2 43058.3 2566.59   2
  -3 -12  -1 1342.27 569.519   2
  -3 -11 -14 3710.40 699.230   2
  -3 -11 -13 1718.09 512.200   2
  -3 -11 -12 2648.49 668.541   2
  -3 -11 -11 20364.5 1623.84   2
  -3 -11 -10 9727.38 1151.81   2
  -3 -11  -9 9105.13 1104.89   2
  -3 -11  -8 21037.5 1670.66   2
  -3 -11  -7 1511.05 573.389   2
  -3 -11  -6 30943.2 2015.76   2
  -3 -11  -5 1924.73 533.896   2
  -3 -11  -4 17754.0 1546.55   2
  -3 -11  -3 13613.2 1360.47   2
  -3 -11  -2 401.735 339.199   2
  -3 -11  -1 29286.5 2012.33   2
  -3 -11   0 1207.88 481.723   2
  -3 -11   1 26866.4 1975.76   2
  -3 -11   2 7180.37 1052.46   2
  -3 -11   3 5203.30 904.819   2
  -3 -11   4 1391.03 549.161   2
  -3 -10 -14 3251.43 665.371   2
  -3 -10 -13 9127.90 1079.74   2
  -3 -10 -12 28538.1 1893.07   2
  -3 -10 -11 2287.57 585.816   2
  -3 -10 -10 65535.6 2906.43   2
  -3 -10  -9 3940.16 729.960   2
  -3 -10  -8 13413.5 1274.57   2
  -3 -10  -7 41973.2 2263.61   2
  -3 -10  -6 41175.4 2259.67   2
  -3 -10  -5 26416.2 1782.94   2
  -3 -10  -4 826.279 426.442   2
  -3 -10  -3 14829.1 1342.93   2
  -3 -10  -2 11537.5 1210.42   2
  -3 -10  -1 37128.9 2190.79   2
  -3 -10   0 21903.5 1669.27   2
  -3 -10   1 0.00000 349.586   2
  -3 -10   2 22795.5 1735.29   2
  -3 -10   3 767.741 434.181   2
  -3 -10   4 9230.79 1118.57   2
  -3 -10   5 14191.6 1417.05   2
  -3 -10   6 4593.47 850.411   2
  -3 -10   7 27368.8 1982.72   2
  -3 -10   8 3029.55 733.876   2
  -3  -9 -14 14515.1 1302.28   2
  -3  -9 -13 3678.96 665.516   2
  -3  -9 -12 16534.9 1361.54   2
  -3  -9 -11 29453.3 1826.24   2
  -3  -9 -10 315.773 300.586   2
  -3  -9  -9 102021. 3611.95   2
  -3  -9  -8 417.311 382.356   2
  -3  -9  -7 5545.02 796.279   2
  -3  -9  -6 45431.5 2275.81   2
  -3  -9  -5 14085.8 1248.09   2
  -3  -9  -4 49382.1 2376.12   2
  -3  -9  -3 1623.88 486.003   2
  -3  -9  -2 69240.5 2909.56   2
  -3  -9  -1 11045.8 1133.48   2
  -3  -9   0 46440.7 2362.24   2
  -3  -9   1 17143.7 1395.66   2
  -3  -9   2 3066.60 663.985   2
  -3  -9   3 51742.4 2547.44   2
  -3  -9   4 2074.77 529.869   2
  -3  -9   5 18523.9 1520.11   2
  -3  -9   6 33980.1 2096.60   2
  -3  -9   7 7248.66 982.100   2
  -3  -9   8 5952.90 906.773   2
  -3  -9   9 1050.93 443.146   2
  -3  -9  10 24780.0 1868.14   2
  -3  -9  11 6851.28 1027.01   2
  -3  -8 -13 23236.2 1571.87   2
  -3  -8 -12 18562.0 1399.99   2
  -3  -8 -11 5387.15 756.345   2
  -3  -8 -10 41607.8 2102.19   2
  -3  -8  -9 2776.68 567.139   2
  -3  -8  -8 14772.4 1219.60   2
  -3  -8  -7 48078.4 2239.95   2
  -3  -8  -6 19900.2 1410.88   2
  -3  -8  -5 56803.5 2445.57   2
  -3  -8  -4-323.567 303.478   2
  -3  -8  -3 56469.3 2462.59   2
  -3  -8  -2 7861.94 900.652   2
  -3  -8  -1 24023.0 1573.40   2
  -3  -8   0 67481.6 2764.03   2
  -3  -8   1 79.2584 303.497   2
  -3  -8   2 46982.9 2277.06   2
  -3  -8   3 11834.1 1136.18   2
  -3  -8   4 24437.0 1640.22   2
  -3  -8   5 19500.7 1474.21   2
  -3  -8   6 11474.5 1138.13   2
  -3  -8   7 42950.6 2282.79   2
  -3  -8   8 3856.34 696.288   2
  -3  -8   9 12970.3 1259.01   2
  -3  -8  10 5608.09 839.198   2
  -3  -8  11 10848.2 1161.49   2
  -3  -8  12 21430.8 1665.60   2
  -3  -7 -12 23255.5 1524.42   2
  -3  -7 -11 17119.2 1271.91   2
  -3  -7 -10 11239.1 1031.00   2
  -3  -7  -9 43066.2 2054.77   2
  -3  -7  -8 5121.71 700.850   2
  -3  -7  -7 821.306 342.923   2
  -3  -7  -6 29569.7 1639.51   2
  -3  -7  -5 103638. 3308.78   2
  -3  -7  -4 16762.5 1213.20   2
  -3  -7  -3 5317.46 694.183   2
  -3  -7  -2 61027.9 2446.54   2
  -3  -7  -1 65276.3 2540.73   2
  -3  -7   0 24423.7 1495.95   2
  -3  -7   1 68846.8 2653.61   2
  -3  -7   2 131.264 246.801   2
  -3  -7   3 69931.7 2708.93   2
  -3  -7   4 2389.21 514.704   2
  -3  -7   5 12878.9 1119.46   2
  -3  -7   6 4615.13 721.000   2
  -3  -7   7 6817.89 836.985   2
  -3  -7   8 10063.3 1032.57   2
  -3  -7   9 1140.81 419.248   2
  -3  -7  10 31215.1 1860.35   2
  -3  -7  11 8274.69 974.154   2
  -3  -7  12 802.902 397.414   2
  -3  -6 -11 13846.2 1113.44   2
  -3  -6 -10 77444.3 2756.30   2
  -3  -6  -9 1406.39 394.015   2
  -3  -6  -8 24666.3 1461.54   2
  -3  -6  -7 30530.5 1605.27   2
  -3  -6  -6 64998.3 2428.42   2
  -3  -6  -5 19040.8 1231.96   2
  -3  -6  -4 31895.1 1603.16   2
  -3  -6  -3 33942.5 1644.46   2
  -3  -6  -2 2634.22 473.898   2
  -3  -6  -1 88048.6 2859.30   2
  -3  -6   0 6099.91 710.456   2
  -3  -6   1 60430.1 2332.93   2
  -3  -6   2 28643.8 1557.91   2
  -3  -6   3 946.657 355.219   2
  -3  -6   4 9584.73 903.288   2
  -3  -6   5 7092.07 772.331   2
  -3  -6   5 6756.26 497.701   3
  -3  -6   6 25869.0 1514.61   2
  -3  -6   6 25462.0 1079.31   3
  -3  -6   7 22799.9 1419.93   2
  -3  -6   7 19445.0 1008.15   3
  -3  -6   8 2564.88 489.099   2
  -3  -6   9 15545.0 1193.57   2
  -3  -6  10 6229.03 779.818   2
  -3  -6  11 16957.6 1271.11   2
  -3  -6  12-338.867 340.492   2
  -3  -5  -9 84436.3 2819.77   2
  -3  -5  -8 19231.5 1221.93   2
  -3  -5  -7 125154. 3502.76   2
  -3  -5  -6 5883.92 648.399   2
  -3  -5  -5 165351. 4140.45   2
  -3  -5  -4 34239.9 1594.75   2
  -3  -5  -3 36280.8 1630.30   2
  -3  -5  -2 126508. 3420.95   2
  -3  -5  -1 6261.96 660.991   2
  -3  -5   0 83785.7 2635.69   2
  -3  -5   1 551.573 256.997   2
  -3  -5   2 42170.1 1787.62   2
  -3  -5   3 23720.7 1324.68   2
  -3  -5   4 17900.7 1155.33   2
  -3  -5   5 140727. 2589.07   1
  -3  -5   5 144743. 3149.01   3
  -3  -5   5 139639. 3754.31   2
  -3  -5   6 55748.8 1812.83   3
  -3  -5   6 58078.1 2207.92   2
  -3  -5   6 58970.6 1239.34   1
  -3  -5   7 66728.5 2109.77   3
  -3  -5   7 68717.0 2443.25   2
  -3  -5   7 69101.0 1356.46   1
  -3  -5   8 71435.1 2528.12   2
  -3  -5   8 74924.9 2347.86   3
  -3  -5   9 19731.0 1259.18   2
  -3  -5  10 44696.0 1973.33   2
  -3  -5  11 456.668 254.999   2
  -3  -5  12 14357.9 1097.78   2
  -3  -4  -8 6981.30 707.045   2
  -3  -4  -7 12421.1 923.381   2
  -3  -4  -6 189139. 4442.12   2
  -3  -4  -5 81743.2 2545.74   2
  -3  -4  -4 120333. 3207.47   2
  -3  -4  -3 81741.7 2496.70   2
  -3  -4  -2 635.876 234.172   2
  -3  -4  -1 96034.3 2733.63   2
  -3  -4   0 1506.12 320.100   2
  -3  -4   0 1180.97 230.718   1
  -3  -4   1 142660. 3537.35   2
  -3  -4   1 145603. 3088.56   1
  -3  -4   2 12025.2 644.177   1
  -3  -4   2 12768.6 873.125   2
  -3  -4   3 43441.9 1297.91   1
  -3  -4   3 42382.4 1682.50   2
  -3  -4   4 101817. 2864.06   2
  -3  -4   4 103145. 2262.43   1
  -3  -4   5 36484.8 1351.57   3
  -3  -4   5 34530.5 1093.62   1
  -3  -4   5 37078.6 1566.07   2
  -3  -4   6 249580. 4513.16   1
  -3  -4   6 248924. 5368.01   2
  -3  -4   6 250749. 5096.22   3
  -3  -4   7 4631.74 554.354   2
  -3  -4   7 4104.20 348.572   1
  -3  -4   7 4976.51 538.070   3
  -3  -4   8 43183.6 1749.04   2
  -3  -4   8 43738.6 1272.56   1
  -3  -4   8 43589.9 1753.69   3
  -3  -4   9 46693.1 1838.86   2
  -3  -4  10 18864.2 1132.66   2
  -3  -4  11 24889.6 1311.94   2
  -3  -4  12 58.0217 208.604   2
  -3  -3  -6 2414.11 405.398   2
  -3  -3  -5 65607.2 2140.77   2
  -3  -3  -4 22939.2 1160.96   2
  -3  -3  -3 42776.3 1639.39   2
  -3  -3  -3 46579.5 1635.49   1
  -3  -3  -2 100704. 2707.53   2
  -3  -3  -2 102632. 2615.62   1
  -3  -3  -1 643.940 175.401   1
  -3  -3  -1 729.793 244.453   2
  -3  -3   0 58327.1 1726.35   1
  -3  -3   0 58700.5 1894.81   2
  -3  -3   1 12775.1 813.376   2
  -3  -3   1 13716.1 734.611   1
  -3  -3   2 40129.8 1319.90   1
  -3  -3   2 41321.2 1521.23   2
  -3  -3   3 21748.9 1077.19   2
  -3  -3   3 22580.1 935.711   1
  -3  -3   4 45258.9 1388.66   1
  -3  -3   4 45798.6 1619.43   2
  -3  -3   5 85903.4 2135.44   1
  -3  -3   5 85895.4 2414.04   2
  -3  -3   6 823.119 256.278   2
  -3  -3   6 627.070 225.210   3
  -3  -3   6 799.297 194.202   1
  -3  -3   7 3932.84 381.892   1
  -3  -3   7 4371.01 514.046   3
  -3  -3   7 3983.33 460.380   2
  -3  -3   8 4549.38 561.851   3
  -3  -3   8 4665.38 506.654   2
  -3  -3   8 4489.27 418.576   1
  -3  -3   9 656.734 218.653   2
  -3  -3   9 1215.15 241.662   1
  -3  -3  10 46217.8 1667.34   2
  -3  -3  11 3756.98 458.771   2
  -3  -2  -5 98399.4 2735.88   1
  -3  -2  -4 98493.7 2679.98   2
  -3  -2  -4 101794. 2727.85   1
  -3  -2  -3 788.663 216.782   2
  -3  -2  -3 1036.46 253.263   1
  -3  -2  -2 43604.5 1561.30   2
  -3  -2  -2 43970.0 1544.45   1
  -3  -2  -1 740.556 212.113   2
  -3  -2  -1 395.865 150.748   1
  -3  -2   0 52958.7 1646.04   1
  -3  -2   0 52217.2 1691.24   2
  -3  -2   1 140949. 3100.16   1
  -3  -2   1 136716. 3157.03   2
  -3  -2   2 204.138 146.408   2
  -3  -2   2 140.814 110.861   1
  -3  -2   3 31073.8 1156.11   1
  -3  -2   3 31623.3 1215.95   2
  -3  -2   4 43803.6 1461.63   2
  -3  -2   4 42156.8 1402.16   1
  -3  -2   5 7328.20 550.096   2
  -3  -2   5 7659.74 639.840   3
  -3  -2   5 7642.57 551.869   1
  -3  -2   6 14273.8 770.994   1
  -3  -2   6 13758.1 760.962   2
  -3  -2   6 13862.3 902.467   3
  -3  -2   7 170.010 140.759   1
  -3  -2   7 123.939 200.019   3
  -3  -2   7 243.406 143.793   2
  -3  -2   8 20264.2 927.078   2
  -3  -2   8 18339.4 937.750   1
  -3  -2   9 11181.2 674.759   2
  -3  -2   9 11485.0 758.761   1
  -3  -2  10 32638.5 1199.04   2
  -3  -2  10 30370.6 1319.41   1
  -3  -2  11 2054.89 290.767   2
  -3  -1  -4 21414.7 1103.31   1
  -3  -1  -3 32082.0 1328.80   1
  -3  -1  -2 901.922 222.285   1
  -3  -1  -1 141116. 3240.47   1
  -3  -1   0 82957.8 2154.42   2
  -3  -1   0 78111.5 2165.76   1
  -3  -1   1 30496.6 1166.24   2
  -3  -1   1 30441.1 1198.08   1
  -3  -1   2 157393. 3434.29   1
  -3  -1   2 157568. 3338.01   2
  -3  -1   3 43770.4 1484.63   1
  -3  -1   3 44120.0 1396.76   2
  -3  -1   4 27856.9 1039.34   2
  -3  -1   4 25705.4 1099.51   1
  -3  -1   5 26187.3 1114.28   1
  -3  -1   5 25405.6 977.076   2
  -3  -1   5 25975.9 1229.76   3
  -3  -1   6 16012.4 996.227   3
  -3  -1   6 16064.1 738.745   2
  -3  -1   6 15689.3 869.491   1
  -3  -1   7 48292.6 1679.65   1
  -3  -1   7 49572.1 1914.29   3
  -3  -1   7 48305.8 1393.35   2
  -3  -1   8 4126.85 472.473   1
  -3  -1   8 5420.90 396.406   2
  -3  -1   9 20966.0 1116.61   1
  -3  -1   9 23303.0 849.392   2
  -3  -1  10 14074.2 618.219   2
  -3  -1  10 12112.0 861.245   1
  -3  -1  11 111357. 3138.63   1
  -3  -1  11 115162. 2331.30   2
  -3   0  -2 157810. 3604.04   1
  -3   0  -1 71967.4 2094.95   1
  -3   0   0 122490. 2963.99   1
  -3   0   1 151993. 3431.16   1
  -3   0   2 1686.78 293.353   1
  -3   0   3 51250.3 1686.90   1
  -3   0   4 24633.8 1123.59   1
  -3   0   5 72148.0 2170.74   1
  -3   0   5 77117.3 2365.16   3
  -3   0   6 84301.6 2574.27   3
  -3   0   6 80157.1 2364.21   1
  -3   0   7 12021.5 824.114   1
  -3   0   8 47118.9 1781.45   1
  -3   0   9 219.344 182.674   1
  -3   1  -8 101292. 3001.47   1
  -3   1  -7 6388.02 652.532   1
  -3   1   0 19810.3 1020.44   1
  -3   1   1 201.531 120.588   1
  -3   1   2 135761. 3263.36   1
  -3   1   3 734.690 224.440   1
  -3   1   4 130155. 3235.77   1
  -3   1   5 128447. 3259.37   1
  -3   1   6 115286. 3228.94   3
  -3   1   6 115952. 3079.53   1
  -3   1   7 50526.9 1900.60   1
  -3   1   8 7294.02 707.859   1
  -3   2  -8 139.083 213.993   1
  -3   2  -7 112874. 3155.31   1
  -3   2  -6 93431.9 2760.83   1
  -3   2  -5 62345.7 2115.96   1
  -3   2   2 52103.5 1841.43   1
  -3   2   3 64233.0 2110.72   1
  -3   2   4 51352.0 1885.46   1
  -3   2   5 57691.1 2046.43   1
  -3   2   6 24272.4 1297.30   1
  -3   3  -7 2146.00 413.865   1
  -3   3  -6 126171. 3381.20   1
  -3   3  -5 3610.09 488.140   1
  -3   3  -4 75688.0 2387.19   1
  -3   3  -3 42223.6 1676.79   1
  -3   3   3 87633.1 2651.90   1
  -3   3   4 31849.8 1501.99   1
  -3   4  -6 53386.1 2023.59   1
  -3   4  -5 66907.4 2291.34   1
  -3   4  -4 3714.69 492.614   1
  -3   4  -3 31595.2 1476.94   1
  -3   4  -2 5837.50 605.840   1
  -3   4  -1 21906.3 1207.11   1
  -3   4   0 281517. 5936.93   1
  -3   4   1 31965.3 1502.75   1
  -3   4   2 37486.8 1660.43   1
  -3   5  -3 423.984 222.601   1
  -3   5  -2 106028. 3097.40   1
  -2 -13 -11 8686.13 1089.40   2
  -2 -13 -10 5189.89 858.995   2
  -2 -13  -9 2308.46 556.178   2
  -2 -13  -8 19283.3 1619.89   2
  -2 -13  -7 1693.26 631.725   2
  -2 -13  -6 26909.9 1976.08   2
  -2 -13  -5 4702.59 867.108   2
  -2 -12 -12 19834.2 1565.71   2
  -2 -12 -11 3544.00 731.715   2
  -2 -12 -10 5704.39 881.245   2
  -2 -12  -9 21473.5 1645.08   2
  -2 -12  -8 39676.7 2274.15   2
  -2 -12  -7 8330.24 1058.64   2
  -2 -12  -6 3079.16 682.705   2
  -2 -12  -5 23341.4 1773.14   2
  -2 -12  -4 10145.4 1181.63   2
  -2 -12  -3 7164.57 1011.90   2
  -2 -12  -2 8373.02 1081.87   2
  -2 -12  -1 1322.34 548.494   2
  -2 -12   0 31083.9 2115.18   2
  -2 -12   1 9677.89 1202.46   2
  -2 -12   2 11671.8 1299.33   2
  -2 -11 -13 11087.1 1118.77   2
  -2 -11 -12 914.850 392.089   2
  -2 -11 -11 49938.8 2449.95   2
  -2 -11 -10 974.993 408.638   2
  -2 -11  -9 21210.6 1582.21   2
  -2 -11  -8 29386.7 1866.60   2
  -2 -11  -7 21004.8 1598.47   2
  -2 -11  -6 24392.6 1706.56   2
  -2 -11  -5 3369.20 666.675   2
  -2 -11  -4 34806.0 2093.66   2
  -2 -11  -3 6932.70 943.229   2
  -2 -11  -2 24967.6 1758.91   2
  -2 -11  -1 33849.7 2094.05   2
  -2 -11   0-87.1911 358.889   2
  -2 -11   1 122023. 4290.35   2
  -2 -11   2 7667.58 1020.90   2
  -2 -11   3 46905.7 2569.17   2
  -2 -11   4 18757.2 1619.60   2
  -2 -11   5 26112.9 1976.11   2
  -2 -11   6 13787.5 1450.86   2
  -2 -10 -14-163.224 307.530   2
  -2 -10 -13 19847.9 1450.01   2
  -2 -10 -12 19667.8 1428.30   2
  -2 -10 -11 1204.24 451.886   2
  -2 -10 -10 30798.2 1817.43   2
  -2 -10  -9 20307.7 1469.56   2
  -2 -10  -8 38036.0 2038.00   2
  -2 -10  -7 27432.8 1720.65   2
  -2 -10  -6 2959.50 641.950   2
  -2 -10  -5 45554.2 2280.01   2
  -2 -10  -4 570.154 405.444   2
  -2 -10  -3 60416.4 2680.58   2
  -2 -10  -2 7699.72 947.399   2
  -2 -10  -1 82939.8 3245.79   2
  -2 -10   0 38981.4 2168.58   2
  -2 -10   1 12821.9 1245.17   2
  -2 -10   2 25740.3 1779.25   2
  -2 -10   3 8510.06 1039.87   2
  -2 -10   4 13594.1 1328.06   2
  -2 -10   5 40674.5 2346.67   2
  -2 -10   6 3903.26 762.896   2
  -2 -10   7 38251.2 2331.47   2
  -2 -10   8 6453.95 973.884   2
  -2 -10   9 20149.4 1727.83   2
  -2  -9 -17 1812.32 576.442   3
  -2  -9 -16 17672.9 1393.47   3
  -2  -9 -15 806.758 355.414   3
  -2  -9 -14 33089.0 1777.86   3
  -2  -9 -14 33491.5 1821.30   2
  -2  -9 -13 9120.55 874.375   3
  -2  -9 -13 8254.88 897.141   2
  -2  -9 -12 41687.2 1831.26   3
  -2  -9 -12 37817.6 1946.57   2
  -2  -9 -11 26714.5 1355.91   3
  -2  -9 -11 24658.1 1550.86   2
  -2  -9 -10 13620.3 914.183   3
  -2  -9 -10 15115.8 1212.92   2
  -2  -9  -9 56823.1 2414.14   2
  -2  -9  -9 54918.9 1812.05   3
  -2  -9  -8 34958.4 1272.57   3
  -2  -9  -8 35458.4 1861.75   2
  -2  -9  -7 19647.8 1368.74   2
  -2  -9  -6 733.962 346.526   2
  -2  -9  -5 2142.31 522.661   2
  -2  -9  -4 73627.4 2850.37   2
  -2  -9  -3 4501.26 701.136   2
  -2  -9  -2 101037. 3450.54   2
  -2  -9  -1 11737.0 1102.27   2
  -2  -9   0 19926.8 1451.98   2
  -2  -9   1 30586.5 1823.33   2
  -2  -9   2 1578.14 465.447   2
  -2  -9   3 34702.0 1998.06   2
  -2  -9   4 6664.98 885.933   2
  -2  -9   5 3171.22 642.687   2
  -2  -9   6 29707.0 1912.10   2
  -2  -9   7 1139.25 439.507   2
  -2  -9   8 57752.9 2799.95   2
  -2  -9   9 285.488 309.746   2
  -2  -9  10 28727.5 1991.57   2
  -2  -9  11 20084.2 1698.62   2
  -2  -9  12 1027.67 519.210   2
  -2  -8 -18 6156.29 912.554   3
  -2  -8 -17 3661.50 690.445   3
  -2  -8 -16 1740.32 518.022   3
  -2  -8 -15 19463.7 1424.84   3
  -2  -8 -14 557.354 350.546   3
  -2  -8 -13 51798.1 2185.42   3
  -2  -8 -13 51942.2 2225.76   2
  -2  -8 -12 12969.6 1055.24   2
  -2  -8 -12 12147.9 961.545   3
  -2  -8 -11 49277.4 2134.00   2
  -2  -8 -11 47807.8 1897.71   3
  -2  -8 -10 53963.9 1941.72   3
  -2  -8 -10 55919.9 2282.28   2
  -2  -8  -9 4829.04 658.554   2
  -2  -8  -9 4873.99 510.269   3
  -2  -8  -8 8427.16 858.519   2
  -2  -8  -8 8548.60 624.743   3
  -2  -8  -7 1310.04 237.420   3
  -2  -8  -7 1347.55 385.385   2
  -2  -8  -6 69057.1 2595.81   2
  -2  -8  -5 34387.3 1769.12   2
  -2  -8  -4 40468.1 1929.09   2
  -2  -8  -3 41889.0 1977.22   2
  -2  -8  -2 1755.69 446.678   2
  -2  -8  -1 39492.4 1938.87   2
  -2  -8   0 17752.2 1283.42   2
  -2  -8   1 10526.5 993.026   2
  -2  -8   2 77889.6 2917.22   2
  -2  -8   3 250.614 278.582   2
  -2  -8   4 43294.0 2158.59   2
  -2  -8   4 44062.2 1001.47   3
  -2  -8   5 19430.1 1436.76   2
  -2  -8   6 55875.2 2534.68   2
  -2  -8   7 22512.6 1600.93   2
  -2  -8   8 9449.29 1063.31   2
  -2  -8   9 14709.0 1325.92   2
  -2  -8  10 709.663 408.842   2
  -2  -8  11 5198.02 848.545   2
  -2  -8  12 13979.8 1345.88   2
  -2  -8  13 8998.93 1126.89   2
  -2  -7 -18 2817.65 683.726   3
  -2  -7 -17 31953.5 1991.86   3
  -2  -7 -16 2608.12 589.510   3
  -2  -7 -15 10900.0 1073.12   3
  -2  -7 -14 18586.3 1335.16   3
  -2  -7 -13 2291.23 495.670   3
  -2  -7 -12 22489.8 1319.93   3
  -2  -7 -12 18727.8 1241.33   2
  -2  -7 -11 6387.43 671.293   3
  -2  -7 -11 5050.92 651.730   2
  -2  -7 -10 2584.54 441.621   2
  -2  -7 -10 2521.36 409.655   3
  -2  -7  -9 45502.2 1666.51   3
  -2  -7  -9 45507.2 1955.19   2
  -2  -7  -8 579.325 293.564   2
  -2  -7  -8 231.214 172.122   3
  -2  -7  -7 83541.6 2717.76   2
  -2  -7  -7 77162.9 2042.91   3
  -2  -7  -6 547.579 289.833   2
  -2  -7  -5 106147. 3192.12   2
  -2  -7  -4 27348.6 1480.65   2
  -2  -7  -3 23826.6 1386.74   2
  -2  -7  -2 49381.4 2052.71   2
  -2  -7  -1-45.7225 201.859   2
  -2  -7   0 14602.5 1080.72   2
  -2  -7   1 16437.7 1160.29   2
  -2  -7   2 3373.43 552.646   2
  -2  -7   3 32421.7 1705.59   2
  -2  -7   4 3545.16 276.513   3
  -2  -7   4 4170.72 624.977   2
  -2  -7   5 103086. 2265.91   3
  -2  -7   5 97372.0 3288.57   2
  -2  -7   6 6563.49 515.323   3
  -2  -7   6 7380.46 840.961   2
  -2  -7   7 49230.2 1663.24   3
  -2  -7   7 53111.4 2335.64   2
  -2  -7   8 15965.9 1272.47   2
  -2  -7   9 4973.19 736.741   2
  -2  -7  10 19889.7 1483.50   2
  -2  -7  11 1761.27 503.285   2
  -2  -7  12 10099.0 1093.25   2
  -2  -7  13 1371.09 471.447   2
  -2  -7  14 8895.63 1055.46   2
  -2  -6 -19 179.933 407.128   3
  -2  -6 -18 22271.3 1714.81   3
  -2  -6 -17 7732.69 993.553   3
  -2  -6 -16 23182.3 1619.28   3
  -2  -6 -15 27720.7 1714.82   3
  -2  -6 -14 11276.7 1045.00   3
  -2  -6 -13 38212.6 1864.41   3
  -2  -6 -12 255.882 246.370   3
  -2  -6 -11 27835.0 1424.99   3
  -2  -6 -11 28127.4 1444.68   2
  -2  -6 -10 9267.62 764.546   3
  -2  -6 -10 9446.91 826.294   2
  -2  -6  -9 634.250 217.143   3
  -2  -6  -9 688.023 277.926   2
  -2  -6  -8 59216.3 1865.17   3
  -2  -6  -8 63704.0 2233.31   2
  -2  -6  -7 15605.8 1029.31   2
  -2  -6  -7 16305.8 814.560   3
  -2  -6  -6 157414. 3924.00   2
  -2  -6  -5 44131.5 1793.49   2
  -2  -6  -4 10744.4 854.203   2
  -2  -6  -3 132064. 3521.31   2
  -2  -6  -2 15853.3 1051.20   2
  -2  -6  -1 192601. 4560.88   2
  -2  -6   0 780.362 259.976   2
  -2  -6   1 54833.0 2093.61   2
  -2  -6   2 49600.7 1992.94   2
  -2  -6   3 23213.0 1338.08   2
  -2  -6   3 23409.7 699.998   3
  -2  -6   4 33375.1 1025.63   3
  -2  -6   4 35488.6 1681.90   2
  -2  -6   5 27239.9 1488.11   2
  -2  -6   5 26243.7 993.926   3
  -2  -6   6 34538.3 1717.94   2
  -2  -6   6 31693.0 1210.97   3
  -2  -6   7 132510. 3815.87   2
  -2  -6   7 127290. 3072.11   3
  -2  -6   8 26439.0 1235.59   3
  -2  -6   8 27624.4 1593.07   2
  -2  -6   9 39685.9 1937.83   2
  -2  -6   9 36140.6 1570.90   3
  -2  -6  10 725.078 336.817   2
  -2  -6  11 33501.3 1855.87   2
  -2  -6  12 1034.53 387.771   2
  -2  -6  13 17604.5 1383.45   2
  -2  -6  14 7168.71 909.218   2
  -2  -5 -19 21647.0 1765.63   3
  -2  -5 -18 508.177 430.676   3
  -2  -5 -17 46109.3 2416.75   3
  -2  -5 -16 807.263 391.190   3
  -2  -5 -15 10625.8 1059.59   3
  -2  -5 -14 59853.4 2479.90   3
  -2  -5 -13 580.873 315.647   3
  -2  -5 -12 32377.4 1629.08   3
  -2  -5 -11 865.118 324.332   3
  -2  -5 -10 64189.1 2193.35   2
  -2  -5 -10 60971.4 2122.84   3
  -2  -5  -9 19382.0 1050.68   3
  -2  -5  -9 19319.5 1122.44   2
  -2  -5  -8 100073. 2818.42   2
  -2  -5  -8 98146.0 2567.85   3
  -2  -5  -7 40888.4 1401.39   3
  -2  -5  -7 39760.5 1620.81   2
  -2  -5  -6 152.649 164.568   2
  -2  -5  -5 68616.5 2190.81   2
  -2  -5  -4 64565.2 2107.26   2
  -2  -5  -3 67781.6 2174.14   2
  -2  -5  -2 186582. 4258.17   2
  -2  -5  -1 294.756 206.551   2
  -2  -5   0 139063. 3487.40   2
  -2  -5   1 7195.15 673.100   2
  -2  -5   2 85907.2 2589.93   2
  -2  -5   3 11504.8 505.872   3
  -2  -5   3 11118.4 843.652   2
  -2  -5   4 49675.8 1890.23   2
  -2  -5   4 47458.6 1322.11   3
  -2  -5   5 53556.7 1565.15   3
  -2  -5   5 54158.0 2041.66   2
  -2  -5   6 5479.92 633.745   2
  -2  -5   6 5318.13 474.054   3
  -2  -5   7 3815.05 447.979   3
  -2  -5   7 3840.71 542.003   2
  -2  -5   8 33771.7 1639.84   2
  -2  -5   8 33685.1 1433.26   3
  -2  -5   9 21546.9 1314.27   2
  -2  -5   9 21842.2 1203.59   3
  -2  -5  10 15915.3 1146.36   2
  -2  -5  11 1621.66 406.678   2
  -2  -5  12 35163.5 1792.99   2
  -2  -5  13 13502.7 1120.38   2
  -2  -5  14 24213.6 1510.98   2
  -2  -4 -19 5914.57 937.405   3
  -2  -4 -18 11519.3 1229.93   3
  -2  -4 -17 476.302 348.457   3
  -2  -4 -16 76323.7 3079.82   3
  -2  -4 -15 2322.75 548.459   3
  -2  -4 -14 1907.64 475.748   3
  -2  -4 -13 81756.7 2855.98   3
  -2  -4 -12 192.985 273.393   3
  -2  -4 -11 124102. 3421.10   3
  -2  -4 -10 15537.6 992.432   3
  -2  -4  -9 51361.3 1823.89   3
  -2  -4  -9 51721.4 1858.05   2
  -2  -4  -8 101042. 2602.81   3
  -2  -4  -8 93876.8 2651.87   2
  -2  -4  -7 59432.2 1950.83   2
  -2  -4  -6 55121.4 1846.46   2
  -2  -4  -5 849.515 239.170   2
  -2  -4  -4 200120. 4277.92   2
  -2  -4  -3 5431.75 527.459   2
  -2  -4  -2 20460.2 1020.49   2
  -2  -4  -1 24968.7 1144.88   2
  -2  -4   0 107442. 2768.09   2
  -2  -4   1 35388.9 1405.02   2
  -2  -4   2 104386. 2750.38   2
  -2  -4   2 105468. 2059.23   3
  -2  -4   3 16793.1 956.480   2
  -2  -4   3 16443.8 655.152   3
  -2  -4   4 196016. 4296.03   2
  -2  -4   4 192690. 3205.17   1
  -2  -4   4 197791. 3750.31   3
  -2  -4   5 4874.60 232.085   1
  -2  -4   5 4140.99 399.853   3
  -2  -4   5 4744.94 521.079   2
  -2  -4   6 117746. 2093.22   1
  -2  -4   6 113612. 3058.15   2
  -2  -4   6 114159. 2787.78   3
  -2  -4   7 18238.7 1069.98   2
  -2  -4   7 18282.7 576.078   1
  -2  -4   7 17700.0 960.386   3
  -2  -4   8 72461.4 2262.15   3
  -2  -4   8 72186.3 2351.71   2
  -2  -4   8 72859.1 1554.24   1
  -2  -4   9 390.384 220.476   3
  -2  -4   9 555.835 127.718   1
  -2  -4   9 613.569 251.742   2
  -2  -4  10 239.311 200.263   2
  -2  -4  10 414.904 118.041   1
  -2  -4  11 10700.9 868.183   2
  -2  -4  12 1297.60 338.320   2
  -2  -4  13 28629.8 1502.31   2
  -2  -3 -18 5953.67 912.535   3
  -2  -3 -17 32301.4 2014.74   3
  -2  -3 -16 199.139 252.302   3
  -2  -3 -15 51521.8 2380.10   3
  -2  -3 -14 28150.6 1662.49   3
  -2  -3 -13 93921.1 3100.82   3
  -2  -3 -12 58920.4 2276.50   3
  -2  -3 -11 36632.0 1676.88   3
  -2  -3 -10 87675.4 2649.58   3
  -2  -3  -9 27789.0 1289.31   3
  -2  -3  -7 132843. 3175.64   2
  -2  -3  -6 59775.8 1854.82   2
  -2  -3  -5 149634. 3369.74   2
  -2  -3  -4 6451.31 530.214   2
  -2  -3  -3 110133. 2674.14   2
  -2  -3  -2 2338.69 309.494   2
  -2  -3  -1 110143. 2647.07   2
  -2  -3   0 175404. 3330.79   1
  -2  -3   0 175449. 3687.56   2
  -2  -3   1 72244.9 1632.42   1
  -2  -3   1 74086.1 2029.25   2
  -2  -3   2 95317.0 2438.57   2
  -2  -3   2 97286.7 2044.25   3
  -2  -3   2 100780. 2003.19   1
  -2  -3   3 93048.7 2389.66   2
  -2  -3   3 91778.7 2076.01   3
  -2  -3   3 94147.8 1878.40   1
  -2  -3   4 223197. 3851.00   1
  -2  -3   4 221555. 4498.54   2
  -2  -3   4 223211. 4254.15   3
  -2  -3   5 207002. 4168.91   3
  -2  -3   5 210941. 4320.77   2
  -2  -3   5 207926. 3671.15   1
  -2  -3   6 45030.2 1165.00   1
  -2  -3   6 45539.6 1558.89   3
  -2  -3   6 45816.1 1586.95   2
  -2  -3   7 89909.6 2448.13   2
  -2  -3   7 91463.5 1979.76   1
  -2  -3   7 91720.3 2523.02   3
  -2  -3   8 22746.5 842.945   1
  -2  -3   8 24231.1 1137.07   2
  -2  -3   8 22855.9 1187.79   3
  -2  -3   9 177032. 3926.65   2
  -2  -3   9 168904. 4130.75   3
  -2  -3   9 170700. 3433.85   1
  -2  -3  10 992.262 272.216   2
  -2  -3  10 758.387 193.585   1
  -2  -3  11 9378.56 739.395   2
  -2  -3  11 9778.20 632.744   1
  -2  -3  12 46961.4 1762.86   2
  -2  -3  13 2045.14 377.498   2
  -2  -2 -16 42380.3 2244.51   3
  -2  -2 -15 25250.4 1646.97   3
  -2  -2 -14 16916.5 1287.61   3
  -2  -2 -13 9360.86 912.706   3
  -2  -2 -12 149499. 4031.60   3
  -2  -2 -11 2271.37 437.482   3
  -2  -2  -5 5162.44 467.388   2
  -2  -2  -4 236522. 4607.32   2
  -2  -2  -3 11482.6 653.263   1
  -2  -2  -3 11656.5 671.819   2
  -2  -2  -2 63421.2 1688.03   1
  -2  -2  -2 62970.1 1735.57   2
  -2  -2  -1 35546.4 1131.03   1
  -2  -2  -1 35924.7 1213.50   2
  -2  -2   0 124769. 2732.49   2
  -2  -2   0 125997. 2576.58   1
  -2  -2   1 180899. 3361.39   1
  -2  -2   1 177685. 3572.83   2
  -2  -2   2 14868.7 639.124   3
  -2  -2   2 13759.8 583.750   1
  -2  -2   2 13154.7 681.787   2
  -2  -2   3 262816. 4829.52   2
  -2  -2   3 261841. 4735.30   3
  -2  -2   3 253207. 4497.06   1
  -2  -2   4 57283.6 1599.23   2
  -2  -2   4 58943.4 1642.86   3
  -2  -2   4 54545.2 1381.18   1
  -2  -2   5 191827. 3951.05   3
  -2  -2   5 190631. 3566.93   1
  -2  -2   5 190800. 3790.06   2
  -2  -2   6 1871.12 263.114   2
  -2  -2   6 1669.79 224.924   1
  -2  -2   6 1678.92 289.516   3
  -2  -2   7 8931.08 580.486   2
  -2  -2   7 9506.74 721.256   3
  -2  -2   7 8474.49 524.561   1
  -2  -2   8 30339.1 1115.28   1
  -2  -2   8 30646.7 1153.49   2
  -2  -2   8 30856.2 1407.59   3
  -2  -2   9 27256.1 1092.01   2
  -2  -2   9 24758.0 1318.22   3
  -2  -2   9 26558.5 1076.31   1
  -2  -2  10 66810.8 1894.88   2
  -2  -2  10 63842.3 1903.55   1
  -2  -2  11 51055.5 1606.25   2
  -2  -2  11 45851.7 1628.31   1
  -2  -2  12 8137.86 604.216   2
  -2  -2  12 8182.16 671.327   1
  -2  -2  13 82978.8 2239.35   2
  -2  -1  -2 4458.87 385.821   1
  -2  -1  -2 4807.48 394.847   2
  -2  -1  -1 54737.3 1491.44   2
  -2  -1  -1 53658.5 1475.18   1
  -2  -1   0 269391. 4781.96   2
  -2  -1   0 262719. 4767.09   1
  -2  -1   1 22435.4 830.047   1
  -2  -1   1 23311.5 841.648   2
  -2  -1   2 14358.7 639.576   1
  -2  -1   2 15087.3 654.619   2
  -2  -1   3 5198.67 370.380   2
  -2  -1   3 5957.84 451.077   3
  -2  -1   3 5220.83 374.316   1
  -2  -1   4 122919. 2795.87   3
  -2  -1   4 124994. 2509.54   2
  -2  -1   4 121774. 2590.07   1
  -2  -1   5 3704.18 406.803   3
  -2  -1   5 3330.34 327.340   1
  -2  -1   5 3737.69 309.615   2
  -2  -1   6 26463.8 892.104   2
  -2  -1   6 26647.9 1178.55   3
  -2  -1   6 26911.9 1019.10   1
  -2  -1   7 56074.3 1887.12   3
  -2  -1   7 55296.0 1416.38   2
  -2  -1   7 53094.4 1611.20   1
  -2  -1   8 1514.91 333.588   3
  -2  -1   8 1332.54 198.531   2
  -2  -1   8 931.338 217.879   1
  -2  -1   9 84987.3 1940.09   2
  -2  -1   9 82404.3 2291.51   1
  -2  -1   9 84935.6 2648.77   3
  -2  -1  10 1311.06 199.634   2
  -2  -1  10 1537.45 305.293   1
  -2  -1  11 13464.1 637.000   2
  -2  -1  11 14546.1 916.870   1
  -2  -1  12 112676. 2408.22   2
  -2  -1  13 5986.00 414.606   2
  -2   0   0 213078. 4035.63   1
  -2   0   1 29235.8 1013.33   1
  -2   0   2 49113.3 1233.22   2
  -2   0   2 48282.5 1380.83   1
  -2   0   3 14048.0 733.181   3
  -2   0   3 13669.1 538.304   2
  -2   0   3 12559.4 647.524   1
  -2   0   4 17358.9 602.121   2
  -2   0   4 18376.6 892.628   3
  -2   0   4 17049.8 793.452   1
  -2   0   5 142460. 3114.67   1
  -2   0   5 142817. 3297.12   3
  -2   0   5 146192. 2625.22   2
  -2   0   6 118764. 2226.61   2
  -2   0   6 120933. 3014.45   3
  -2   0   6 121052. 2800.30   1
  -2   0   7 19955.4 605.292   2
  -2   0   7 20517.2 1093.24   3
  -2   0   7 19385.6 957.441   1
  -2   0   8 41304.0 965.291   2
  -2   0   8 43867.3 1722.42   3
  -2   0   8 43595.6 1557.69   1
  -2   0   9 33406.6 1398.62   1
  -2   0   9 33839.4 817.960   2
  -2   0  10 111659. 2014.82   2
  -2   0  11 18003.8 498.103   2
  -2   1  -7 6660.62 587.328   1
  -2   1  -6-57.7155 54.9751   1
  -2   1  -5 37317.4 1368.32   1
  -2   1   2 42446.4 1351.30   1
  -2   1   3 11008.2 648.547   1
  -2   1   4 178385. 3731.41   1
  -2   1   5 2689.16 348.289   1
  -2   1   6 5665.77 560.324   3
  -2   1   6 5734.73 525.051   1
  -2   1   7 5947.53 584.653   3
  -2   1   7 6580.84 589.222   1
  -2   1   8 13201.9 860.049   1
  -2   1   8 15054.5 996.552   3
  -2   2  -7 88991.3 2502.99   1
  -2   2  -6 7181.80 585.833   1
  -2   2  -5 141.064 83.0229   1
  -2   2  -4 36073.2 1314.47   1
  -2   2  -3 13990.6 759.852   1
  -2   2   4 10765.8 704.836   1
  -2   2   5 171640. 3828.13   1
  -2   2   6 1540.40 299.820   1
  -2   2   7 42355.9 1643.74   1
  -2   2   8 12351.5 913.230   3
  -2   2   8 12873.2 901.712   1
  -2   3  -6 126402. 3097.65   1
  -2   3  -5 1654.67 291.213   1
  -2   3  -4 81.4456 58.0488   1
  -2   3  -3 14.1508 61.8578   1
  -2   3  -2 65606.7 1898.99   1
  -2   3  -1 88203.4 2294.08   1
  -2   3   6 78406.4 2398.93   1
  -2   3   7 369.473 191.857   1
  -2   3   8 66426.2 2300.91   1
  -2   4  -5 130354. 3141.07   1
  -2   4  -4 92.2047 109.441   1
  -2   4  -3 39986.5 1452.74   1
  -2   4  -2 22930.1 1065.40   1
  -2   4  -1 224499. 4604.93   1
  -2   4   0 247664. 5015.54   1
  -2   4   1 930.737 246.103   1
  -2   4   6 809.380 260.254   1
  -2   4   6 1015.35 298.494   3
  -2   4   7 71319.1 2392.89   3
  -2   5  -9 129114. 3395.16   1
  -2   5   3 44249.9 1742.74   1
  -2   5   4 48397.4 1882.00   1
  -2   5   5 97422.0 2913.36   1
  -2   6  -9 10951.6 845.795   1
  -2   6  -8 6110.38 610.493   1
  -2   6   0 36065.7 1536.15   1
  -2   6   1 8717.56 749.611   1
  -2   6   2 32472.8 1498.50   1
  -2   6   3 1902.53 375.088   1
  -2   7  -8 177.471 172.097   1
  -2   7  -7 25639.4 1297.03   1
  -2   7  -6 9914.57 789.324   1
  -2   7  -5 26840.6 1310.79   1
  -2   7  -4 56669.4 2010.98   1
  -2   7  -3 35417.5 1542.97   1
  -2   7  -2 43964.2 1764.64   1
  -2   7  -1 3864.40 499.702   1
  -2   7   0 64452.4 2245.11   1
  -2   7   1 9105.23 800.463   1
  -2   8  -6 74924.1 2443.63   1
  -2   8  -5 22475.9 1236.84   1
  -2   8  -4 22649.6 1252.52   1
  -2   8  -3 17635.0 1110.12   1
  -2   8  -2 10847.6 870.172   1
  -1 -13 -10 888.245 357.239   2
  -1 -13  -9 6832.88 933.448   2
  -1 -13  -8 10584.8 1179.24   2
  -1 -13  -7 1509.30 503.354   2
  -1 -13  -6 12642.9 1310.75   2
  -1 -13  -5 1044.65 442.940   2
  -1 -13  -4 17605.8 1562.28   2
  -1 -13  -3 6551.42 962.349   2
  -1 -13  -2 4662.34 876.235   2
  -1 -13  -1 25067.9 1897.62   2
  -1 -12 -11 302.886 343.362   2
  -1 -12 -10 30661.8 1865.19   2
  -1 -12  -9 5674.37 824.525   2
  -1 -12  -8 12344.8 1204.32   2
  -1 -12  -7 39319.4 2203.58   2
  -1 -12  -6 674.425 466.182   2
  -1 -12  -5 37924.3 2172.49   2
  -1 -12  -4 875.944 449.367   2
  -1 -12  -3 28248.0 1893.52   2
  -1 -12  -2 1376.78 496.657   2
  -1 -12  -1 20242.0 1629.18   2
  -1 -12   0 7671.40 1050.35   2
  -1 -12   1 313.123 304.215   2
  -1 -12   2 24270.5 1856.68   2
  -1 -12   3 10361.4 1203.17   2
  -1 -12   4 18444.9 1654.64   2
  -1 -11 -12 5320.23 743.806   2
  -1 -11 -11 28005.2 1682.90   2
  -1 -11 -10 397.118 314.806   2
  -1 -11  -9 87427.0 3171.54   2
  -1 -11  -8 17960.7 1383.27   2
  -1 -11  -7 7659.45 932.708   2
  -1 -11  -6 8821.73 991.082   2
  -1 -11  -5 2360.42 551.629   2
  -1 -11  -4 35974.2 2026.77   2
  -1 -11  -3 542.207 327.577   2
  -1 -11  -2 6245.51 864.008   2
  -1 -11  -1 19043.3 1494.56   2
  -1 -11   0 1127.29 456.802   2
  -1 -11   1 28285.5 1898.25   2
  -1 -11   2 2466.24 610.122   2
  -1 -11   3 3466.19 678.062   2
  -1 -11   4 24133.9 1815.54   2
  -1 -11   5 2296.34 644.531   2
  -1 -11   6 22052.9 1787.08   2
  -1 -11   7 623.904 433.697   2
  -1 -10 -16 524.439 405.484   3
  -1 -10 -15 19889.6 1476.86   3
  -1 -10 -14 1312.69 429.100   3
  -1 -10 -13 25212.0 1530.95   3
  -1 -10 -13 27945.3 1564.25   2
  -1 -10 -12 18960.1 1263.89   3
  -1 -10 -12 19391.5 1303.34   2
  -1 -10 -11 16101.9 1106.75   3
  -1 -10 -11 14292.5 1127.83   2
  -1 -10 -10 36793.9 1658.72   3
  -1 -10 -10 37871.8 1889.49   2
  -1 -10  -9 2541.54 412.207   3
  -1 -10  -9 3098.80 562.751   2
  -1 -10  -8 21000.1 1078.92   3
  -1 -10  -8 21910.1 1451.76   2
  -1 -10  -7 4854.08 694.771   2
  -1 -10  -7 5304.40 504.258   3
  -1 -10  -6 38316.4 1966.70   2
  -1 -10  -6 36928.0 1291.88   3
  -1 -10  -5 30717.0 1759.87   2
  -1 -10  -5 30139.9 1042.44   3
  -1 -10  -4 1759.35 210.544   3
  -1 -10  -4 1719.59 458.074   2
  -1 -10  -3 58471.7 1276.70   3
  -1 -10  -3 58000.7 2531.67   2
  -1 -10  -2 52299.3 2393.20   2
  -1 -10  -1 41721.6 2155.28   2
  -1 -10   0 104109. 3631.33   2
  -1 -10   1 6883.31 928.506   2
  -1 -10   2 103613. 3687.39   2
  -1 -10   3 930.783 427.092   2
  -1 -10   4 1017.59 384.287   2
  -1 -10   5 941.632 454.536   2
  -1 -10   6 31444.6 2033.29   2
  -1 -10   7 13484.9 1351.07   2
  -1 -10   8 187.902 305.829   2
  -1 -10   9 14779.5 1497.49   2
  -1 -10  10 13163.2 1431.25   2
  -1  -9 -17 9029.78 1061.21   3
  -1  -9 -16 12684.4 1228.46   3
  -1  -9 -15 629.797 379.388   3
  -1  -9 -14 38324.7 2003.02   3
  -1  -9 -13 3117.78 576.432   3
  -1  -9 -13 3388.93 533.172   2
  -1  -9 -12 7583.24 780.229   2
  -1  -9 -12 6195.21 746.682   3
  -1  -9 -11 28445.4 1487.05   3
  -1  -9 -11 30045.1 1568.78   2
  -1  -9 -10 7908.15 759.834   3
  -1  -9 -10 7131.00 768.049   2
  -1  -9  -9 25340.3 1260.89   3
  -1  -9  -9 25232.1 1455.81   2
  -1  -9  -8 956.497 266.188   3
  -1  -9  -8 1224.50 350.165   2
  -1  -9  -7 19135.5 1276.88   2
  -1  -9  -7 19540.9 964.353   3
  -1  -9  -6 2063.46 449.282   2
  -1  -9  -6 1459.69 259.567   3
  -1  -9  -5 37586.0 1849.01   2
  -1  -9  -5 34952.5 1143.68   3
  -1  -9  -4 127132. 2558.61   3
  -1  -9  -4 125429. 3746.27   2
  -1  -9  -3 18546.0 1297.02   2
  -1  -9  -3 18883.0 635.940   3
  -1  -9  -2 112741. 2035.76   3
  -1  -9  -2 117915. 3636.41   2
  -1  -9  -1 6468.30 807.218   2
  -1  -9   0 41883.4 2057.60   2
  -1  -9   1 37369.6 1967.23   2
  -1  -9   1 35617.0 800.779   3
  -1  -9   1 37456.7 788.472   3
  -1  -9   2 1684.14 484.832   2
  -1  -9   2 1210.15 135.038   3
  -1  -9   2 1509.52 159.810   3
  -1  -9   3 41287.6 2133.50   2
  -1  -9   3 38515.8 1080.63   3
  -1  -9   4 2815.85 588.189   2
  -1  -9   5 49510.9 2428.68   2
  -1  -9   6 5299.76 816.719   2
  -1  -9   7 19616.4 1553.85   2
  -1  -9   8 21532.2 1661.54   2
  -1  -9   9 179.259 263.303   2
  -1  -9  10 16734.9 1542.90   2
  -1  -9  11 7157.68 1023.40   2
  -1  -9  12 6059.16 974.569   2
  -1  -9  13 10380.2 1289.03   2
  -1  -8 -18 7178.18 995.022   3
  -1  -8 -17-175.572 360.605   3
  -1  -8 -16 9721.29 1085.09   3
  -1  -8 -15 18381.4 1408.13   3
  -1  -8 -14 3325.13 610.565   3
  -1  -8 -13 42267.0 2029.68   3
  -1  -8 -13 42925.7 1815.14   2
  -1  -8 -12 6810.77 706.750   2
  -1  -8 -12 6753.07 766.597   3
  -1  -8 -11 20309.6 1247.92   3
  -1  -8 -11 19269.9 1184.79   2
  -1  -8 -10 51418.6 2008.81   2
  -1  -8 -10 51085.2 1974.52   3
  -1  -8  -9 13067.4 897.735   3
  -1  -8  -9 13777.1 1016.85   2
  -1  -8  -8 10721.8 747.031   3
  -1  -8  -8 11264.1 926.995   2
  -1  -8  -7 4507.34 463.375   3
  -1  -8  -7 4375.25 581.387   2
  -1  -8  -6 93017.1 2928.61   2
  -1  -8  -6 88472.5 2220.28   3
  -1  -8  -5 28873.3 1525.98   2
  -1  -8  -5 30012.1 1033.63   3
  -1  -8  -4 23507.3 813.127   3
  -1  -8  -4 22195.5 1350.27   2
  -1  -8  -3 96858.0 1946.44   3
  -1  -8  -3 98145.2 3055.28   2
  -1  -8  -2 40494.1 925.881   3
  -1  -8  -2 41495.7 1883.58   2
  -1  -8  -1 22470.0 544.633   3
  -1  -8  -1 22778.3 563.619   3
  -1  -8   0 2493.33 140.404   3
  -1  -8   0 2470.10 476.432   2
  -1  -8   1 28673.9 687.638   3
  -1  -8   1 28409.3 1591.03   2
  -1  -8   2 46572.0 1128.12   3
  -1  -8   2 48009.3 2153.89   2
  -1  -8   3 3158.21 279.980   3
  -1  -8   3 3703.40 603.558   2
  -1  -8   4 4306.83 666.672   2
  -1  -8   4 3844.19 353.530   3
  -1  -8   5 39377.9 1325.49   3
  -1  -8   5 39495.4 2037.26   2
  -1  -8   6 197396. 4154.11   3
  -1  -8   6 211116. 5490.48   2
  -1  -8   7 56213.6 2552.23   2
  -1  -8   7 51865.8 1783.01   3
  -1  -8   8 2443.04 590.974   2
  -1  -8   9 40843.4 2248.33   2
  -1  -8  10-307.085 384.090   2
  -1  -8  11 18884.0 1588.70   2
  -1  -8  12 129.649 376.413   2
  -1  -8  13 3739.80 762.243   2
  -1  -8  14 16867.3 1600.93   2
  -1  -7 -18 4244.38 777.015   3
  -1  -7 -17 9080.87 1116.67   3
  -1  -7 -16 15317.6 1341.70   3
  -1  -7 -15 62252.4 2709.35   3
  -1  -7 -14 38157.0 1989.46   3
  -1  -7 -13 3932.37 617.734   3
  -1  -7 -12 44982.8 1979.64   3
  -1  -7 -12 41587.7 1714.82   2
  -1  -7 -11 557.864 254.634   2
  -1  -7 -11 608.264 285.938   3
  -1  -7 -10 64246.8 2205.23   2
  -1  -7 -10 65883.2 2264.22   3
  -1  -7  -9 18074.6 1043.75   3
  -1  -7  -9 17687.1 1069.72   2
  -1  -7  -8 11152.6 836.117   2
  -1  -7  -8 9396.00 711.949   3
  -1  -7  -7 157286. 3890.17   2
  -1  -7  -7 155990. 3461.23   3
  -1  -7  -6 43.0638 167.409   2
  -1  -7  -6 369.213 145.338   3
  -1  -7  -5 149782. 3774.92   2
  -1  -7  -5 145428. 3000.83   3
  -1  -7  -4 12388.4 916.970   2
  -1  -7  -4 12010.7 552.648   3
  -1  -7  -3 46684.5 1866.52   2
  -1  -7  -3 45897.1 1111.05   3
  -1  -7  -2 78627.7 2516.15   2
  -1  -7  -2 70347.7 1392.34   3
  -1  -7  -1 4254.00 564.804   2
  -1  -7  -1 3869.87 185.977   3
  -1  -7  -1 3767.86 177.470   3
  -1  -7   0 84955.8 2740.21   2
  -1  -7   1 10572.6 360.506   3
  -1  -7   1 12077.1 962.004   2
  -1  -7   2 97403.5 1927.63   3
  -1  -7   2 97862.4 3061.46   2
  -1  -7   3 45901.5 2001.38   2
  -1  -7   3 43832.8 1190.51   3
  -1  -7   4 96428.7 2201.93   3
  -1  -7   4 96463.7 3135.93   2
  -1  -7   5 93315.6 2298.49   3
  -1  -7   5 95767.9 3176.49   2
  -1  -7   6 23284.0 1052.42   3
  -1  -7   6 21142.3 1426.02   2
  -1  -7   7 45540.4 1646.53   3
  -1  -7   7 50086.8 2272.68   2
  -1  -7   8 9923.29 1001.52   2
  -1  -7   8 8052.76 688.002   3
  -1  -7   9 714.150 240.656   3
  -1  -7   9 644.037 396.236   2
  -1  -7  10 64199.9 2774.28   2
  -1  -7  11 1524.05 506.000   2
  -1  -7  12 60128.6 2806.47   2
  -1  -7  13 318.742 270.952   2
  -1  -7  14 6327.09 924.442   2
  -1  -7  15 10510.3 1206.26   2
  -1  -6 -18 41071.1 2381.66   3
  -1  -6 -17 7038.55 993.009   3
  -1  -6 -16 17528.7 1438.38   3
  -1  -6 -15 39720.3 2101.38   3
  -1  -6 -14 24182.6 1548.25   3
  -1  -6 -13 19645.3 1326.11   3
  -1  -6 -12 6975.99 761.669   3
  -1  -6 -11 29437.7 1336.28   2
  -1  -6 -11 29738.3 1500.16   3
  -1  -6 -10 21744.4 1128.65   2
  -1  -6 -10 23534.9 1254.10   3
  -1  -6  -9 76388.6 2351.75   3
  -1  -6  -9 75878.7 2304.28   2
  -1  -6  -8 37641.6 1457.19   3
  -1  -6  -8 36035.5 1495.17   2
  -1  -6  -7 6001.79 511.486   3
  -1  -6  -7 6126.96 587.461   2
  -1  -6  -6 153829. 3658.96   2
  -1  -6  -6 151197. 3228.86   3
  -1  -6  -5 3865.14 341.076   3
  -1  -6  -5 5227.19 544.006   2
  -1  -6  -4 48394.7 1745.81   2
  -1  -6  -4 43910.1 1189.31   3
  -1  -6  -3 89433.3 1801.81   3
  -1  -6  -3 95207.8 2653.81   2
  -1  -6  -2 33811.8 1462.04   2
  -1  -6  -2 32294.5 747.916   3
  -1  -6  -1 6213.07 618.781   2
  -1  -6   0 16.0607 180.387   2
  -1  -6   1 161630. 3913.64   2
  -1  -6   1 152855. 2611.87   3
  -1  -6   2 34245.4 1574.96   2
  -1  -6   2 34158.0 888.465   3
  -1  -6   3 103652. 3025.55   2
  -1  -6   3 100465. 2121.47   3
  -1  -6   4 49588.7 1391.05   3
  -1  -6   4 49637.1 1996.08   2
  -1  -6   5 17819.4 1182.71   2
  -1  -6   5 15408.8 764.212   3
  -1  -6   6 96244.2 2458.90   3
  -1  -6   6 97654.5 3102.66   2
  -1  -6   7 3667.96 451.304   3
  -1  -6   7 4416.52 629.194   2
  -1  -6   8 2391.91 494.815   2
  -1  -6   8 2625.36 396.143   3
  -1  -6   9 27122.9 1601.33   2
  -1  -6   9 27655.8 1370.60   3
  -1  -6  10 5961.20 776.049   2
  -1  -6  11 19189.4 1403.65   2
  -1  -6  12 3203.25 639.357   2
  -1  -6  13 25167.5 1691.16   2
  -1  -6  14 3251.70 669.567   2
  -1  -6  15 11581.3 1191.47   2
  -1  -5 -19 3779.18 818.883   3
  -1  -5 -18 1220.04 503.431   3
  -1  -5 -17 10883.0 1185.11   3
  -1  -5 -16 8461.66 1001.46   3
  -1  -5 -15 21032.8 1505.45   3
  -1  -5 -14 10054.8 1007.40   3
  -1  -5 -13 1006.96 394.039   3
  -1  -5 -12 27983.5 1529.27   3
  -1  -5 -11 2465.74 469.097   3
  -1  -5 -10 89360.7 2448.03   2
  -1  -5 -10 88155.6 2681.63   3
  -1  -5  -9 57294.0 1837.34   2
  -1  -5  -9 53747.9 1896.94   3
  -1  -5  -8 44893.7 1601.12   3
  -1  -5  -8 44321.2 1576.50   2
  -1  -5  -7 5219.38 485.865   3
  -1  -5  -7 5816.96 528.036   2
  -1  -5  -6 591.035 163.136   3
  -1  -5  -6 1049.30 242.534   2
  -1  -5  -5 26761.5 1169.35   2
  -1  -5  -5 27057.5 949.900   3
  -1  -5  -4 72385.3 2118.30   2
  -1  -5  -4 72249.2 1634.08   3
  -1  -5  -3 4764.05 279.720   3
  -1  -5  -3 4094.67 461.219   2
  -1  -5  -2 114858. 2007.49   3
  -1  -5  -2 124599. 2970.61   2
  -1  -5  -1 38915.9 1497.56   2
  -1  -5   0 47679.2 1699.52   2
  -1  -5   1 5625.17 565.406   2
  -1  -5   1 5582.50 228.398   3
  -1  -5   2 109379. 2061.12   3
  -1  -5   2 111920. 2962.32   2
  -1  -5   3 15537.3 968.785   2
  -1  -5   3 15773.8 615.920   3
  -1  -5   4 21186.7 820.437   3
  -1  -5   4 21484.8 1167.09   2
  -1  -5   5 50201.0 1498.96   3
  -1  -5   5 50140.5 1916.58   2
  -1  -5   6 40320.5 1396.55   3
  -1  -5   6 38616.7 1700.88   2
  -1  -5   7 176034. 4333.43   2
  -1  -5   7 169644. 3803.21   3
  -1  -5   8 651.171 213.190   3
  -1  -5   8 891.906 314.355   2
  -1  -5   9 17685.8 1062.79   3
  -1  -5   9 17333.7 486.526   1
  -1  -5   9 18175.4 1217.02   2
  -1  -5   9 16178.1 462.568   1
  -1  -5  10 17717.6 1228.09   2
  -1  -5  10 18037.9 606.095   1
  -1  -5  11 14448.8 1144.41   2
  -1  -5  11 14499.7 604.203   1
  -1  -5  12 12556.4 1080.96   2
  -1  -5  13 2507.84 520.102   2
  -1  -5  14 963.565 365.726   2
  -1  -5  15 17041.6 1345.56   2
  -1  -4 -19 13688.9 1427.05   3
  -1  -4 -18 8823.67 1123.28   3
  -1  -4 -17 26482.9 1823.62   3
  -1  -4 -16 1430.67 490.376   3
  -1  -4 -15 8446.13 951.603   3
  -1  -4 -14 40671.9 2027.51   3
  -1  -4 -13 859.658 346.233   3
  -1  -4 -12 4996.91 651.290   3
  -1  -4 -11 72261.7 2461.28   3
  -1  -4 -10-2.93678 219.897   3
  -1  -4  -9 82450.0 2191.28   2
  -1  -4  -9 77847.4 2377.98   3
  -1  -4  -8 166.192 133.664   2
  -1  -4  -8 141.993 134.574   3
  -1  -4  -7 14456.1 807.661   3
  -1  -4  -7 15216.4 792.606   2
  -1  -4  -6 200058. 4091.85   2
  -1  -4  -6 208359. 4036.11   3
  -1  -4  -5 5499.03 396.790   3
  -1  -4  -5 5348.79 461.071   2
  -1  -4  -4 175563. 3266.62   3
  -1  -4  -4 177123. 3668.98   2
  -1  -4  -3 47202.1 1083.25   3
  -1  -4  -3 45570.9 1480.62   2
  -1  -4  -2 49826.9 1577.05   2
  -1  -4  -2 52044.1 1005.52   3
  -1  -4  -1 27666.7 1127.61   2
  -1  -4   0 65413.0 1905.73   2
  -1  -4   1 203744. 4136.24   2
  -1  -4   1 192723. 3128.98   3
  -1  -4   2 13485.8 468.277   3
  -1  -4   2 12706.5 781.042   2
  -1  -4   3 18674.2 971.593   2
  -1  -4   3 17513.2 645.993   3
  -1  -4   4 552.083 213.370   2
  -1  -4   4 575.507 138.809   3
  -1  -4   5 13819.3 874.761   2
  -1  -4   5 14453.9 720.740   3
  -1  -4   6 55096.0 1924.67   2
  -1  -4   6 56212.9 1686.22   3
  -1  -4   7 40.6665 46.6900   1
  -1  -4   7 210.152 152.311   3
  -1  -4   7 50.9571 159.712   2
  -1  -4   8 82126.1 1729.82   1
  -1  -4   8 81648.0 2551.13   2
  -1  -4   8 82379.6 2392.21   3
  -1  -4   9 12506.0 574.415   1
  -1  -4   9 11490.6 842.613   3
  -1  -4   9 13099.4 957.572   2
  -1  -4  10 32169.3 1064.26   1
  -1  -4  10 31446.0 1511.85   3
  -1  -4  10 29307.4 1497.12   2
  -1  -4  11 51231.6 1502.85   1
  -1  -4  11 50236.8 2063.33   2
  -1  -4  12 8495.71 596.947   1
  -1  -4  12 9430.80 867.242   2
  -1  -4  13 57589.2 1777.61   1
  -1  -4  13 53065.1 2232.77   2
  -1  -4  14 2035.99 456.501   2
  -1  -4  15 10876.0 1000.85   2
  -1  -3 -19 1766.07 590.343   3
  -1  -3 -18 44299.1 2480.34   3
  -1  -3 -17 33941.8 2090.81   3
  -1  -3 -16 6703.70 891.225   3
  -1  -3 -15 21368.0 1503.37   3
  -1  -3 -14 19808.9 1386.21   3
  -1  -3 -13 65521.4 2546.00   3
  -1  -3 -12 13240.1 1033.61   3
  -1  -3 -11 34294.0 1596.11   3
  -1  -3 -10 40917.1 1685.86   3
  -1  -3  -9 202.212 183.574   3
  -1  -3  -8 80404.6 2263.05   3
  -1  -3  -7 5326.31 471.322   3
  -1  -3  -7 5471.77 441.351   2
  -1  -3  -6 186103. 3696.57   3
  -1  -3  -6 182673. 3665.43   2
  -1  -3  -5 433561. 7315.80   3
  -1  -3  -5 430660. 7423.32   2
  -1  -3  -4 72062.0 1829.95   2
  -1  -3  -4 74089.7 1656.18   3
  -1  -3  -3 233334. 4297.40   2
  -1  -3  -3 225169. 3871.40   3
  -1  -3  -2 4030.53 199.198   3
  -1  -3  -2 3537.69 340.018   2
  -1  -3  -1 299154. 5388.14   2
  -1  -3   0 16687.6 772.689   2
  -1  -3   1 39337.2 798.912   3
  -1  -3   1 39486.8 1278.87   2
  -1  -3   2 51353.1 1556.25   2
  -1  -3   2 51985.4 1133.07   3
  -1  -3   3 31649.8 1181.75   2
  -1  -3   3 29798.6 882.304   3
  -1  -3   4 48581.3 1325.46   3
  -1  -3   4 47464.3 1549.16   2
  -1  -3   5 45198.9 1507.09   2
  -1  -3   5 42491.9 892.176   1
  -1  -3   5 40365.6 1292.64   3
  -1  -3   6 61010.0 1882.20   2
  -1  -3   6 61003.5 1758.92   3
  -1  -3   7 55541.3 1764.61   3
  -1  -3   7 55072.7 1804.31   2
  -1  -3   8 10017.5 738.308   2
  -1  -3   8 12390.0 810.992   3
  -1  -3   9 7287.82 640.316   2
  -1  -3   9 9244.94 738.476   3
  -1  -3  10 24075.3 1224.87   2
  -1  -3  10 25512.0 1330.39   3
  -1  -3  11 65158.5 2211.26   2
  -1  -3  12 69077.5 2346.05   2
  -1  -3  13 1541.25 351.224   2
  -1  -3  13 1376.10 312.899   1
  -1  -3  14 30775.8 1551.76   2
  -1  -3  14 27145.3 1315.86   1
  -1  -3  15 399.001 231.083   1
  -1  -3  15 742.198 281.315   2
  -1  -2 -19 22303.8 1808.92   3
  -1  -2 -18 22513.6 1737.87   3
  -1  -2 -17 4606.41 798.977   3
  -1  -2 -16 95870.1 3517.45   3
  -1  -2 -15 1433.40 455.151   3
  -1  -2 -14 217009. 5475.50   3
  -1  -2 -13 17212.6 1236.20   3
  -1  -2 -12 41427.6 1846.93   3
  -1  -2 -11 69800.4 2388.21   3
  -1  -2 -10 11705.2 859.909   3
  -1  -2  -9 126550. 3185.68   3
  -1  -2  -8 3566.85 418.179   3
  -1  -2  -7 268745. 5176.94   3
  -1  -2  -6 102365. 2399.04   3
  -1  -2  -5 14299.0 652.493   2
  -1  -2  -5 14570.2 671.525   3
  -1  -2  -4 134907. 2680.05   3
  -1  -2  -4 140902. 2768.70   2
  -1  -2  -3 780.971 150.927   2
  -1  -2  -3 841.886 131.490   3
  -1  -2  -2 425539. 7076.26   2
  -1  -2  -1 103569. 2180.21   2
  -1  -2   0 143626. 2812.89   2
  -1  -2   1 600196. 9833.47   2
  -1  -2   1 607217. 9376.70   3
  -1  -2   2 22249.5 832.219   2
  -1  -2   2 22955.4 515.562   1
  -1  -2   2 21752.1 659.022   3
  -1  -2   3 625855. 10164.0   2
  -1  -2   3 629200. 9557.61   1
  -1  -2   3 617019. 9915.57   3
  -1  -2   4 37579.3 1133.98   3
  -1  -2   4 38478.6 1224.96   2
  -1  -2   4 40075.6 891.941   1
  -1  -2   5 313319. 5636.23   2
  -1  -2   5 310906. 5607.00   3
  -1  -2   6 239056. 4608.46   2
  -1  -2   6 246768. 4721.99   3
  -1  -2   7 7783.01 593.739   3
  -1  -2   7 6794.96 520.204   2
  -1  -2   8 63770.6 2022.65   3
  -1  -2   8 63777.1 1852.52   2
  -1  -2   9 17377.1 1032.93   3
  -1  -2   9 18285.5 921.975   2
  -1  -2  10 46539.9 1830.16   3
  -1  -2  10 42483.5 1542.77   2
  -1  -2  11 11257.0 772.823   2
  -1  -2  12 12609.6 844.517   2
  -1  -2  13 26678.4 1294.52   2
  -1  -2  14 985.505 275.949   2
  -1  -2  15 27735.2 1354.25   2
  -1  -1 -19-41.0602 444.789   3
  -1  -1 -18 27390.7 1927.08   3
  -1  -1 -17 3798.98 729.297   3
  -1  -1 -16 35273.6 2036.52   3
  -1  -1 -15 50555.3 2364.86   3
  -1  -1 -14 1202.21 386.630   3
  -1  -1 -13 24997.6 1486.69   3
  -1  -1 -12 2709.91 492.645   3
  -1  -1 -11 51346.1 2004.87   3
  -1  -1 -10 139625. 3554.99   3
  -1  -1  -9 3761.07 467.177   3
  -1  -1  -8 198678. 4234.90   3
  -1  -1  -7 8293.91 599.076   3
  -1  -1  -6 42920.7 1364.42   3
  -1  -1  -5 121832. 2616.31   3
  -1  -1  -4 34603.9 1034.85   3
  -1  -1  -3 87530.3 1862.04   2
  -1  -1  -2 1058.76 147.851   2
  -1  -1  -1 17624.3 601.168   2
  -1  -1   0 154284. 2714.29   1
  -1  -1   0 158442. 2808.84   2
  -1  -1   1 872541. 12971.4   1
  -1  -1   1 889491. 13161.3   2
  -1  -1   2 374112. 6243.25   2
  -1  -1   2 389694. 6078.41   1
  -1  -1   2 380048. 6247.13   3
  -1  -1   3 460080. 7435.92   2
  -1  -1   3 454504. 7555.93   3
  -1  -1   3 463461. 7323.04   1
  -1  -1   4 277912. 4936.69   3
  -1  -1   4 275242. 4733.92   2
  -1  -1   5 24371.5 817.197   2
  -1  -1   5 25186.1 961.652   3
  -1  -1   6 25944.7 875.276   2
  -1  -1   6 24997.8 1038.65   3
  -1  -1   7 57488.9 1526.74   2
  -1  -1   7 59282.9 1821.11   3
  -1  -1   8 1968.81 329.637   3
  -1  -1   8 1960.02 257.022   2
  -1  -1   9 115193. 3020.77   3
  -1  -1   9 106874. 2488.68   2
  -1  -1  10 3210.21 351.917   2
  -1  -1  10 3101.02 456.438   3
  -1  -1  11 65853.5 1852.99   2
  -1  -1  12 9887.77 655.857   2
  -1  -1  13 19787.5 980.836   2
  -1  -1  14 11991.4 760.027   2
  -1  -1  15 4685.08 491.551   2
  -1   0 -19 33032.4 2193.75   3
  -1   0 -18 994.918 444.322   3
  -1   0 -17 21593.4 1625.39   3
  -1   0 -16 2783.61 601.089   3
  -1   0 -15 5678.11 786.803   3
  -1   0 -14 7003.58 814.339   3
  -1   0 -13 10421.9 967.337   3
  -1   0 -12 29787.8 1559.74   3
  -1   0 -11 5097.08 611.634   3
  -1   0 -10 45959.9 1793.67   3
  -1   0  -9 52764.8 1860.85   3
  -1   0  -8 4155.64 463.888   3
  -1   0  -7 200328. 4157.59   3
  -1   0  -6 30792.4 1139.69   3
  -1   0  -5 67047.3 1745.02   3
  -1   0   1 6641.02 278.246   2
  -1   0   2 62913.2 1377.74   1
  -1   0   2 62789.2 1194.66   2
  -1   0   3 17531.7 467.505   2
  -1   0   3 18227.4 644.584   1
  -1   0   4 5315.66 239.182   2
  -1   0   5 48355.7 1040.80   2
  -1   0   5 48886.8 1464.67   3
  -1   0   6 46984.0 1058.21   2
  -1   0   6 47510.9 1516.38   3
  -1   0   7 68302.2 1455.38   2
  -1   0   7 66042.5 1973.78   3
  -1   0   8 14113.8 563.248   2
  -1   0   8 14377.9 864.737   3
  -1   0   9 726.994 249.788   3
  -1   0   9 958.897 156.592   2
  -1   0  10 102494. 2184.77   2
  -1   0  10 102484. 2932.73   3
  -1   0  11 1614.97 222.698   2
  -1   0  12 82323.9 1962.59   2
  -1   0  13 22053.6 878.990   2
  -1   0  14 19654.7 835.747   2
  -1   1 -17 116.453 323.546   3
  -1   1 -16 11730.8 1151.99   3
  -1   1 -15 34371.0 1920.31   3
  -1   1 -14 16038.7 1236.83   3
  -1   1 -13 26913.5 1548.33   3
  -1   1 -12 44860.6 1951.62   3
  -1   1 -11 178099. 4382.27   3
  -1   1 -10 6448.41 656.904   3
  -1   1  -9 103965. 2842.39   3
  -1   1  -8 55829.9 1849.52   3
  -1   1  -4 152206. 3035.93   1
  -1   1   9 16142.3 455.767   2
  -1   1   9 17088.2 446.083   2
  -1   1  10 76640.7 1445.70   2
  -1   1  10 79136.4 2508.29   3
  -1   1  10 77557.2 1486.76   2
  -1   1  11 65004.1 1335.60   2
  -1   1  11 64382.2 1294.24   2
  -1   1  12 261.633 81.9044   2
  -1   1  13 18663.0 591.240   2
  -1   1  13 18035.4 559.243   2
  -1   1  14 35726.6 884.650   2
  -1   2  -5 69893.4 1786.28   1
  -1   2  -4 45146.7 1286.24   1
  -1   2  -3 178897. 3371.49   1
  -1   2  -2 12249.9 550.214   1
  -1   3  -6 135236. 2942.23   1
  -1   3  -5 7097.64 490.140   1
  -1   3  -4 180116. 3510.64   1
  -1   3  -3 2427.61 267.914   1
  -1   3  -2 59011.8 1504.51   1
  -1   3  -1 271812. 4823.36   1
  -1   3   0 149199. 3001.78   1
  -1   3   3 228972. 4377.00   3
  -1   3   4 73163.8 1957.69   3
  -1   3   5 1291.54 237.541   3
  -1   3   9 9244.06 767.532   3
  -1   4  -6 136043. 2978.60   1
  -1   4  -5 31143.2 1100.36   1
  -1   4  -4 27654.3 994.676   1
  -1   4  -3 166303. 3309.91   1
  -1   4  -2 56049.8 1519.17   1
  -1   4  -1 129166. 2745.11   1
  -1   4   0 145103. 3056.92   1
  -1   4   1 3847.88 375.024   1
  -1   4   2 153795. 3329.21   1
  -1   4   3 24326.5 1052.14   1
  -1   4   4 844.284 210.178   3
  -1   4   5 851.194 231.171   3
  -1   4   8 6691.03 646.089   3
  -1   4   9 60691.9 2145.78   3
  -1   5  -7 64069.2 1850.11   1
  -1   5  -6 3690.10 377.461   1
  -1   5  -5 75795.9 1962.48   1
  -1   5  -4 30975.2 1108.52   1
  -1   5  -3 359.386 145.901   1
  -1   5  -2 240060. 4565.77   1
  -1   5  -1 5424.21 454.744   1
  -1   5   0 170075. 3577.93   1
  -1   5   1 31073.5 1208.61   1
  -1   5   2-160.596 85.3472   1
  -1   5   3 314293. 6040.54   1
  -1   5   5 1801.56 327.745   3
  -1   5   7 6985.66 638.754   3
  -1   5   8 69878.1 2283.52   3
  -1   6  -7 393.238 156.461   1
  -1   6  -6 137421. 3072.94   1
  -1   6  -5 69324.9 1915.01   1
  -1   6  -4 15339.4 785.698   1
  -1   6  -3 65307.2 1831.04   1
  -1   6  -2 32370.8 1213.98   1
  -1   6  -1 20583.6 954.862   1
  -1   6   0 59.9491 55.5962   1
  -1   6   1 44119.2 1564.36   1
  -1   6   7 167919. 4010.54   3
  -1   6   8 36556.9 1609.05   3
  -1   7  -7 6222.59 516.850   1
  -1   7  -6 13517.4 778.838   1
  -1   7  -5 15944.8 833.527   1
  -1   7  -4 71.9461 72.0386   1
  -1   7  -3 128.010 81.8232   1
  -1   7  -2 13655.5 807.147   1
  -1   7  -1 794.513 225.897   1
  -1   7   0 43854.4 1605.52   1
  -1   7   3 72967.4 2336.07   1
  -1   7   4 15259.3 1007.20   1
  -1   7   5 124781. 3420.41   1
  -1   8  -7 118.100 86.0331   1
  -1   8  -6 256.093 117.951   1
  -1   8  -5 994.131 219.134   1
  -1   8  -4 23397.7 1083.48   1
  -1   8  -3 28177.3 1215.68   1
  -1   8   1 13511.0 912.692   1
  -1   8   2 5068.16 576.477   1
  -1   8   3 37045.2 1668.50   1
  -1   9   0 21009.0 1180.92   1
  -1   9   1 5030.80 588.203   1
   0 -13  -8 5393.98 832.016   2
   0 -13  -7 2396.61 594.906   2
   0 -13  -6 13329.3 1294.94   2
   0 -13  -5 5046.65 825.496   2
   0 -13  -4 25175.5 1790.89   2
   0 -13  -3 2611.83 670.339   2
   0 -13  -2 26506.9 1912.81   2
   0 -13  -1 28571.5 2000.32   2
   0 -13   0 24879.2 1901.55   2
   0 -12  -9 9167.28 960.928   2
   0 -12  -8 17490.4 1369.61   2
   0 -12  -7 7952.15 944.826   2
   0 -12  -6 9045.73 1004.60   2
   0 -12  -5 28545.5 1817.53   2
   0 -12  -4 596.277 368.237   2
   0 -12  -3 40754.8 2240.35   2
   0 -12  -2 5503.86 858.447   2
   0 -12  -1 16745.0 1464.25   2
   0 -12   0 47642.1 2519.19   2
   0 -12   1 4391.20 768.368   2
   0 -12   2 19033.5 1620.90   2
   0 -12   3 19393.7 1673.80   2
   0 -12   4 14324.7 1471.27   2
   0 -11 -14 10445.4 1085.39   3
   0 -11 -13 6124.79 823.083   3
   0 -11 -12 5566.74 767.095   3
   0 -11 -11 4376.14 647.461   3
   0 -11 -10 3025.48 557.676   2
   0 -11 -10 2188.92 433.612   3
   0 -11  -9 21018.6 1400.16   2
   0 -11  -9 19297.6 1209.87   3
   0 -11  -8 16521.2 1072.64   3
   0 -11  -8 16684.2 1275.12   2
   0 -11  -7 1723.38 352.370   3
   0 -11  -7 1508.62 446.676   2
   0 -11  -6 19393.0 1069.60   3
   0 -11  -6 18398.0 1352.39   2
   0 -11  -5 56670.8 1857.09   3
   0 -11  -5 56986.6 2505.83   2
   0 -11  -4 30564.4 1824.08   2
   0 -11  -4 34413.5 1331.02   3
   0 -11  -3 3403.30 645.234   2
   0 -11  -3 3786.95 415.046   3
   0 -11  -2 37792.9 2072.84   2
   0 -11  -2 37262.8 1315.39   3
   0 -11  -1 13933.4 1257.94   2
   0 -11   0 16644.5 1418.92   2
   0 -11   1 28620.4 1881.87   2
   0 -11   2-370.367 401.662   2
   0 -11   3 39197.5 2279.93   2
   0 -11   4 354.718 340.538   2
   0 -11   5 2972.19 677.680   2
   0 -11   6 5267.92 915.878   2
   0 -11   7 1817.56 634.185   2
   0 -10 -16 5827.42 914.227   3
   0 -10 -15 5926.03 861.730   3
   0 -10 -14 365.486 390.286   3
   0 -10 -13 23653.4 1560.90   3
   0 -10 -12 21149.1 1425.46   3
   0 -10 -11 34789.3 1784.80   3
   0 -10 -11 35408.3 1671.34   2
   0 -10 -10 23028.6 1379.05   3
   0 -10 -10 22636.8 1341.48   2
   0 -10  -9 2794.50 477.247   3
   0 -10  -9 2539.56 487.217   2
   0 -10  -8 11518.6 986.222   2
   0 -10  -8 10669.5 842.204   3
   0 -10  -7 16704.0 1025.97   3
   0 -10  -7 15232.3 1142.16   2
   0 -10  -6 15725.6 934.936   3
   0 -10  -6 15366.5 1169.27   2
   0 -10  -5 7326.52 604.343   3
   0 -10  -5 8886.74 911.050   2
   0 -10  -4 8936.50 920.489   2
   0 -10  -4 9878.99 683.166   3
   0 -10  -3 2992.77 577.012   2
   0 -10  -3 2450.16 340.388   3
   0 -10  -2 1284.66 242.057   3
   0 -10  -2 1344.56 397.730   2
   0 -10  -1 28195.3 1695.17   2
   0 -10  -1 26067.2 1048.98   3
   0 -10   0 7031.11 853.870   2
   0 -10   0 6692.90 507.966   3
   0 -10   1 40261.7 2138.26   2
   0 -10   1 41086.6 1340.58   3
   0 -10   2 2605.30 595.473   2
   0 -10   2 2835.33 330.123   3
   0 -10   3 13150.3 1230.65   2
   0 -10   4 48940.5 2477.18   2
   0 -10   5 8676.28 1046.20   2
   0 -10   6 36418.5 2197.60   2
   0 -10   7 48543.2 2610.82   2
   0 -10   8 922.396 455.628   2
   0 -10   9 22618.0 1836.38   2
   0 -10  10-485.620 373.464   2
   0  -9 -17 19688.8 1650.17   3
   0  -9 -16 1127.72 382.917   3
   0  -9 -15 8281.87 1016.87   3
   0  -9 -14 28951.9 1819.39   3
   0  -9 -13 1792.47 495.014   3
   0  -9 -12 37885.0 1607.18   2
   0  -9 -12 39675.6 1964.57   3
   0  -9 -11 4745.38 661.831   3
   0  -9 -11 4951.65 577.868   2
   0  -9 -10 26847.8 1472.99   3
   0  -9 -10 26929.6 1375.58   2
   0  -9  -9 64410.3 2289.25   2
   0  -9  -9 62171.2 2269.13   3
   0  -9  -8 19760.4 1226.07   2
   0  -9  -8 21084.1 1188.34   3
   0  -9  -7 65153.9 2350.86   2
   0  -9  -7 58975.0 2034.25   3
   0  -9  -6 3263.58 436.031   3
   0  -9  -6 2716.02 503.184   2
   0  -9  -5 15704.6 1125.62   2
   0  -9  -5 15500.9 875.111   3
   0  -9  -4 38458.0 1369.30   3
   0  -9  -4 39089.4 1837.78   2
   0  -9  -3 1761.11 427.603   2
   0  -9  -3 1270.17 255.737   3
   0  -9  -2 92457.0 3072.81   2
   0  -9  -2 89440.2 2230.67   3
   0  -9  -1 13895.0 1122.52   2
   0  -9  -1 14686.2 734.877   3
   0  -9   0 33403.3 1794.68   2
   0  -9   0 34812.6 1176.23   3
   0  -9   1 12183.1 657.872   3
   0  -9   1 12824.3 1121.18   2
   0  -9   2 33139.9 1846.74   2
   0  -9   2 31030.1 1236.94   3
   0  -9   3 15496.7 1273.78   2
   0  -9   3 15244.9 864.431   3
   0  -9   4 8243.37 946.045   2
   0  -9   4 8527.02 666.422   3
   0  -9   5 117757. 3882.22   2
   0  -9   5 107070. 2901.98   3
   0  -9   6 7771.40 967.613   2
   0  -9   7 20446.8 1574.98   2
   0  -9   8 33585.4 2088.57   2
   0  -9   9 3974.68 765.498   2
   0  -9  10 27328.6 1950.26   2
   0  -9  11 1113.92 544.825   2
   0  -9  12 1005.59 529.064   2
   0  -8 -17 9214.74 1139.48   3
   0  -8 -16 38080.2 2243.70   3
   0  -8 -15 22491.0 1648.41   3
   0  -8 -14 5986.58 854.810   3
   0  -8 -13 17910.5 1346.45   3
   0  -8 -13 18052.0 981.827   2
   0  -8 -12 1523.38 436.577   3
   0  -8 -12 1103.97 276.895   2
   0  -8 -11 42645.3 1960.45   3
   0  -8 -11 44018.0 1659.96   2
   0  -8 -10 4789.13 617.421   3
   0  -8 -10 3918.72 496.240   2
   0  -8  -9 6463.63 687.561   3
   0  -8  -9 6826.33 647.743   2
   0  -8  -8 100461. 2875.46   2
   0  -8  -8 101278. 2883.01   3
   0  -8  -7 885.391 291.515   2
   0  -8  -7 889.404 237.317   3
   0  -8  -6 175989. 4209.63   2
   0  -8  -6 168824. 3818.10   3
   0  -8  -5 113602. 3181.52   2
   0  -8  -5 107933. 2706.43   3
   0  -8  -4 214204. 4920.66   2
   0  -8  -4 208141. 4210.38   3
   0  -8  -3 115458. 3293.60   2
   0  -8  -3 114453. 2642.12   3
   0  -8  -2 4593.26 403.272   3
   0  -8  -2 4233.36 573.204   2
   0  -8  -1 89249.7 2887.72   2
   0  -8  -1 85581.0 2065.13   3
   0  -8   0 71.2924 177.681   2
   0  -8   0 172.349 122.142   3
   0  -8   1 64072.6 2446.76   2
   0  -8   2 30866.9 1668.52   2
   0  -8   3 7625.53 577.617   3
   0  -8   3 6934.58 809.944   2
   0  -8   4 79036.9 2224.51   3
   0  -8   4 81320.8 2941.59   2
   0  -8   5 6630.42 595.869   3
   0  -8   5 8898.80 949.374   2
   0  -8   6 48169.5 2268.17   2
   0  -8   6 43143.3 1685.27   3
   0  -8   7 40307.0 1687.68   3
   0  -8   7 37596.1 2053.63   2
   0  -8   8 24711.0 1688.38   2
   0  -8   9 40970.0 2250.45   2
   0  -8  10 466.327 340.565   2
   0  -8  11 32879.8 2087.42   2
   0  -8  12 7642.51 1044.28   2
   0  -8  13 38392.1 2393.52   2
   0  -8  14 28729.6 2100.28   2
   0  -7 -17 21707.1 1718.82   3
   0  -7 -16 5131.98 866.698   3
   0  -7 -15 7508.48 949.233   3
   0  -7 -14 36875.1 2041.74   3
   0  -7 -13 136.378 279.669   3
   0  -7 -12 34847.6 1820.07   3
   0  -7 -12 35742.3 1370.21   2
   0  -7 -11 200.990 146.974   2
   0  -7 -11 247.645 270.145   3
   0  -7 -10 47078.6 1649.98   2
   0  -7 -10 49980.3 2011.74   3
   0  -7  -9 8271.39 757.770   3
   0  -7  -9 9076.12 685.316   2
   0  -7  -8 1257.35 316.431   3
   0  -7  -8 1317.46 278.746   2
   0  -7  -7 39006.6 1549.45   2
   0  -7  -7 38389.6 1525.43   3
   0  -7  -6 776.502 223.252   3
   0  -7  -6 978.858 276.749   2
   0  -7  -5 100978. 2820.61   2
   0  -7  -5 103795. 2552.62   3
   0  -7  -4 29233.4 1107.91   3
   0  -7  -4 28607.0 1352.55   2
   0  -7  -3 78178.1 2445.64   2
   0  -7  -3 76634.2 1959.71   3
   0  -7  -2 44862.4 1807.51   2
   0  -7  -2 47383.1 1369.66   3
   0  -7  -1 857.505 178.642   3
   0  -7  -1 1297.47 342.122   2
   0  -7   0 81729.8 2648.04   2
   0  -7   0 86907.3 1969.48   3
   0  -7   1 5169.16 624.033   2
   0  -7   2 30546.6 1538.44   2
   0  -7   3 61286.2 1757.95   3
   0  -7   3 60340.4 2289.18   2
   0  -7   4 1100.76 375.267   2
   0  -7   4 920.597 212.548   3
   0  -7   5 144845. 3424.81   3
   0  -7   5 155638. 4214.34   2
   0  -7   6 138.021 162.548   3
   0  -7   6 101.396 236.216   2
   0  -7   7 12134.8 1089.50   2
   0  -7   7 11961.5 864.678   3
   0  -7   8 14053.7 988.493   3
   0  -7   8 16061.9 1291.35   2
   0  -7   9 7302.75 911.751   2
   0  -7  10 33615.8 1971.99   2
   0  -7  11 2958.47 636.784   2
   0  -7  12 43605.4 2395.14   2
   0  -7  13 6535.59 955.785   2
   0  -7  14 29209.3 2025.51   2
   0  -7  15 6210.49 950.077   2
   0  -7  16 4201.25 820.400   2
   0  -6 -18 1208.66 529.508   3
   0  -6 -17-79.7533 394.235   3
   0  -6 -16 48860.6 2531.50   3
   0  -6 -15 1866.38 533.139   3
   0  -6 -14 16122.1 1324.33   3
   0  -6 -13 20132.0 1414.52   3
   0  -6 -12 6770.19 779.850   3
   0  -6 -11 67948.8 2505.21   3
   0  -6 -11 66321.1 1877.06   2
   0  -6 -10 1074.84 314.423   3
   0  -6 -10 1301.24 260.709   2
   0  -6  -9 38736.9 1649.24   3
   0  -6  -9 36795.0 1340.94   2
   0  -6  -8 34679.1 1500.16   3
   0  -6  -8 36413.7 1337.49   2
   0  -6  -7 93874.1 2564.49   3
   0  -6  -7 92648.6 2443.37   2
   0  -6  -6 24196.4 1101.98   2
   0  -6  -6 24087.9 1087.31   3
   0  -6  -5 45968.8 1499.89   3
   0  -6  -5 48994.2 1656.79   2
   0  -6  -4 6418.64 569.395   2
   0  -6  -4 6875.72 496.886   3
   0  -6  -3 13093.5 841.381   2
   0  -6  -3 13548.3 663.212   3
   0  -6  -2 682.860 226.440   2
   0  -6  -2 296.747 116.782   3
   0  -6  -1 61260.3 1519.01   3
   0  -6  -1 62509.8 2053.51   2
   0  -6   0 25736.6 1257.50   2
   0  -6   1 220284. 4860.39   2
   0  -6   2 33601.7 1508.70   2
   0  -6   3 115758. 2636.17   3
   0  -6   3 121984. 3293.62   2
   0  -6   4 45543.8 1490.56   3
   0  -6   4 48693.1 1937.94   2
   0  -6   5 33728.0 1305.28   3
   0  -6   5 34412.8 1651.10   2
   0  -6   6 42948.4 1579.89   3
   0  -6   6 46598.5 2007.20   2
   0  -6   6 42690.2 1040.65   1
   0  -6   7 1260.33 276.064   3
   0  -6   7 1208.81 381.063   2
   0  -6   7 821.320 127.343   1
   0  -6   8 30697.0 873.640   1
   0  -6   8 34619.3 1797.31   2
   0  -6   8 31331.4 1464.95   3
   0  -6   9 20356.5 724.644   1
   0  -6   9 22206.8 1468.33   2
   0  -6   9 21154.8 1229.29   3
   0  -6  10 14994.3 1247.63   2
   0  -6  10 16454.6 667.922   1
   0  -6  11 20831.0 811.977   1
   0  -6  11 22778.5 1566.32   2
   0  -6  12 7655.96 963.782   2
   0  -6  13 28733.2 1874.61   2
   0  -6  14 8616.88 1050.86   2
   0  -6  15 10049.8 1133.49   2
   0  -6  16 17112.0 1537.57   2
   0  -6  17 414.967 322.276   2
   0  -5 -18 40538.0 2440.99   3
   0  -5 -17 20393.1 1651.28   3
   0  -5 -16 5885.64 893.351   3
   0  -5 -15 55725.2 2616.80   3
   0  -5 -14 287.933 277.083   3
   0  -5 -13 39903.5 2003.01   3
   0  -5 -12 12647.4 1047.23   3
   0  -5 -11 4765.14 644.281   3
   0  -5 -10 115232. 3215.62   3
   0  -5 -10 107409. 2501.02   2
   0  -5  -9 2870.62 324.794   2
   0  -5  -9 4234.83 528.300   3
   0  -5  -8 97484.6 2312.56   2
   0  -5  -8 97374.4 2711.85   3
   0  -5  -7 11328.1 765.186   3
   0  -5  -7 12349.8 680.603   2
   0  -5  -6 189722. 3868.38   2
   0  -5  -6 193339. 4009.08   3
   0  -5  -5 234244. 4534.24   2
   0  -5  -5 228771. 4469.15   3
   0  -5  -4 38773.7 1351.94   2
   0  -5  -4 37796.3 1205.75   3
   0  -5  -3 93683.1 2399.27   2
   0  -5  -3 94894.4 2117.24   3
   0  -5  -2 2126.31 322.662   2
   0  -5  -2 1894.29 214.907   3
   0  -5  -1 145928. 3289.86   2
   0  -5  -1 140479. 2712.89   3
   0  -5   0 104110. 2677.74   2
   0  -5   1 55791.7 1838.35   2
   0  -5   2 145954. 3482.87   2
   0  -5   3 744.231 167.339   3
   0  -5   3 377.671 199.561   2
   0  -5   4 168994. 3443.37   3
   0  -5   4 172586. 4024.00   2
   0  -5   4 163295. 2909.06   1
   0  -5   5 9471.31 409.073   1
   0  -5   5 9632.98 642.399   3
   0  -5   5 9387.78 782.012   2
   0  -5   6 48558.8 1156.16   1
   0  -5   6 48585.0 1650.11   3
   0  -5   6 50436.9 1957.26   2
   0  -5   7 97576.5 2016.24   1
   0  -5   7 101414. 3034.87   2
   0  -5   7 103931. 2755.70   3
   0  -5   8 1022.00 164.137   1
   0  -5   8 1569.60 326.863   3
   0  -5   8 1671.85 413.150   2
   0  -5   9 100381. 2210.68   1
   0  -5   9 98368.9 2910.36   3
   0  -5   9 101625. 3198.93   2
   0  -5  10 2354.54 280.883   1
   0  -5  10 2005.74 459.857   2
   0  -5  11 84716.1 2141.42   1
   0  -5  11 87453.3 3078.74   2
   0  -5  12 23178.4 1543.40   2
   0  -5  12 23331.9 1023.49   1
   0  -5  13 48.0001 258.195   2
   0  -5  13 108.873 148.686   1
   0  -5  14 21338.7 1550.71   2
   0  -5  15 475.850 372.085   2
   0  -5  16 17137.2 1473.52   2
   0  -5  17 7622.65 1007.81   2
   0  -4 -18 17497.0 1607.76   3
   0  -4 -17 6897.13 991.772   3
   0  -4 -16 33562.0 2037.89   3
   0  -4 -15 2292.44 548.341   3
   0  -4 -14 42151.0 2137.11   3
   0  -4 -13 37851.9 1963.30   3
   0  -4 -12 17682.8 1225.59   3
   0  -4 -11 68210.1 2450.61   3
   0  -4 -10 26727.5 1380.74   3
   0  -4  -9 32178.5 1446.28   3
   0  -4  -8 4821.36 511.299   3
   0  -4  -8 5287.32 386.496   2
   0  -4  -7 32802.9 1322.18   3
   0  -4  -7 34873.4 1082.84   2
   0  -4  -6 160269. 3159.04   2
   0  -4  -6 159175. 3458.03   3
   0  -4  -5 5576.69 414.266   2
   0  -4  -5 5810.46 449.429   3
   0  -4  -4 281277. 5066.71   2
   0  -4  -4 277111. 5017.07   3
   0  -4  -3 4857.02 406.956   2
   0  -4  -3 4582.68 348.097   3
   0  -4  -2 334123. 5959.83   2
   0  -4  -2 330539. 5575.54   3
   0  -4  -1 55771.6 1631.77   2
   0  -4  -1 59408.8 1317.80   3
   0  -4   0 213734. 4231.27   2
   0  -4   1 96494.6 2431.72   2
   0  -4   2 27867.6 1156.39   2
   0  -4   3 14870.6 663.178   3
   0  -4   3 14330.1 839.192   2
   0  -4   3 14555.8 474.431   1
   0  -4   4 21199.5 619.002   1
   0  -4   4 22976.7 904.124   3
   0  -4   4 21232.1 1062.47   2
   0  -4   5 121129. 3087.54   2
   0  -4   5 121430. 2274.26   1
   0  -4   5 125988. 2806.81   3
   0  -4   6 205628. 4240.17   3
   0  -4   6 206413. 4550.74   2
   0  -4   6 202183. 3621.61   1
   0  -4   7 3098.42 408.439   3
   0  -4   7 2695.74 266.435   1
   0  -4   7 3432.97 455.067   2
   0  -4   8 71027.4 1727.97   1
   0  -4   8 68413.1 2319.52   2
   0  -4   8 66813.4 2167.75   3
   0  -4   9 2370.07 287.505   1
   0  -4   9 2447.72 400.533   3
   0  -4   9 1840.54 380.102   2
   0  -4  10 42670.8 1887.72   2
   0  -4  10 42632.1 1402.41   1
   0  -4  11 26819.2 1505.03   2
   0  -4  11 24842.6 1074.59   1
   0  -4  12 20184.3 1347.04   2
   0  -4  12 17505.6 938.411   1
   0  -4  13 21763.4 1438.84   2
   0  -4  13 19358.5 1036.49   1
   0  -4  14 203.825 213.855   1
   0  -4  14 210.758 242.261   2
   0  -4  15 29558.5 1788.46   2
   0  -4  15 28506.8 1385.59   1
   0  -4  16 2280.01 523.263   2
   0  -4  17 21018.1 1558.86   2
   0  -3 -18 4997.65 883.813   3
   0  -3 -17 12937.6 1335.07   3
   0  -3 -16 1159.66 466.556   3
   0  -3 -15 56889.7 2582.47   3
   0  -3 -14 29307.6 1746.96   3
   0  -3 -13 15216.5 1200.20   3
   0  -3 -12 10386.4 946.445   3
   0  -3 -11 34181.5 1663.20   3
   0  -3 -10 110957. 3125.06   3
   0  -3  -9 1393.84 323.328   3
   0  -3  -8 38638.1 1506.67   3
   0  -3  -7 90036.3 2391.92   3
   0  -3  -7 91167.4 1921.33   2
   0  -3  -6 13930.8 761.072   3
   0  -3  -6 14738.7 581.552   2
   0  -3  -5 208738. 4007.74   3
   0  -3  -5 203692. 3676.77   2
   0  -3  -4 1327.73 193.454   3
   0  -3  -4 1686.59 201.335   2
   0  -3  -3 8941.10 470.144   2
   0  -3  -3 9154.33 462.586   3
   0  -3  -2 608084. 9679.68   2
   0  -3  -2 587132. 9464.20   3
   0  -3  -1 277441. 4912.45   2
   0  -3  -1 276882. 4556.39   3
   0  -3   0 29894.3 1017.94   2
   0  -3   1 111369. 2471.99   2
   0  -3   2 123301. 2141.79   1
   0  -3   2 122458. 2369.36   3
   0  -3   2 126513. 2730.06   2
   0  -3   3 3766.65 208.098   1
   0  -3   3 3594.02 298.147   3
   0  -3   3 3863.54 393.353   2
   0  -3   4 292329. 5198.80   3
   0  -3   4 285557. 5482.22   2
   0  -3   4 293050. 4780.73   1
   0  -3   5 63264.0 1728.39   3
   0  -3   5 58966.6 1822.03   2
   0  -3   5 62571.3 1380.86   1
   0  -3   6 12203.0 779.103   2
   0  -3   6 13006.1 754.206   3
   0  -3   6 13915.6 584.175   1
   0  -3   7 93192.8 2083.08   1
   0  -3   7 92079.1 2550.00   2
   0  -3   7 92611.1 2475.52   3
   0  -3   8 496.123 155.590   1
   0  -3   8 389.547 175.833   3
   0  -3   8 429.911 238.971   2
   0  -3   9 46549.8 1769.86   2
   0  -3   9 45724.8 1750.86   3
   0  -3   9 40806.2 1360.24   1
   0  -3  10 35988.2 1318.56   1
   0  -3  10 38304.7 1659.48   2
   0  -3  10 36966.9 1642.47   3
   0  -3  11 15649.4 882.094   1
   0  -3  11 17417.9 1124.71   2
   0  -3  12 52285.0 2107.10   2
   0  -3  12 53004.4 1824.88   1
   0  -3  13 16.6759 165.872   1
   0  -3  13-85.5828 236.287   2
   0  -3  14 40340.1 1695.87   1
   0  -3  14 42918.9 1989.25   2
   0  -3  15-110.117 199.787   1
   0  -3  15 278.901 289.094   2
   0  -3  16 53463.2 2375.24   2
   0  -3  16 51609.8 2090.09   1
   0  -2 -18 32.8164 404.387   3
   0  -2 -17 5341.21 874.945   3
   0  -2 -16 6428.91 889.017   3
   0  -2 -15 159.305 279.052   3
   0  -2 -14 15051.2 1228.09   3
   0  -2 -13 3153.38 589.340   3
   0  -2 -12 24268.1 1441.69   3
   0  -2 -11 1615.51 385.105   3
   0  -2 -10 14162.1 994.190   3
   0  -2  -9 137410. 3426.18   3
   0  -2  -8 1588.10 300.134   3
   0  -2  -7 325568. 6109.80   3
   0  -2  -6 45252.8 1445.49   3
   0  -2  -5 132885. 2842.59   3
   0  -2  -5 136825. 2446.83   2
   0  -2  -4 66461.1 1620.03   3
   0  -2  -4 66183.3 1367.14   2
   0  -2  -3 178708. 3074.91   2
   0  -2  -3 176443. 3211.78   3
   0  -2  -2 257194. 4299.16   2
   0  -2  -2 256336. 4274.14   3
   0  -2  -1 1954.19 188.625   2
   0  -2  -1 2564.66 163.578   3
   0  -2   0 17180.4 617.588   2
   0  -2   1 5174.39 341.310   2
   0  -2   1 5442.31 211.197   1
   0  -2   2 71917.3 1469.93   3
   0  -2   2 72228.6 1660.74   2
   0  -2   2 68649.3 1262.65   1
   0  -2   3 119567. 2397.06   3
   0  -2   3 119908. 2541.27   2
   0  -2   3 124194. 2145.92   1
   0  -2   4 321.147 108.078   3
   0  -2   4 140.252 104.618   2
   0  -2   4 172.579 74.3796   1
   0  -2   5 304749. 5219.45   1
   0  -2   5 316722. 5591.01   3
   0  -2   6 1428.01 230.713   3
   0  -2   6 1753.24 215.363   1
   0  -2   7 205.302 103.191   1
   0  -2   7 582.503 180.919   3
   0  -2   8 59575.9 1919.11   3
   0  -2   8 56543.4 1614.22   1
   0  -2   9 16426.7 991.573   3
   0  -2   9 16495.3 841.929   1
   0  -2   9 17059.8 949.001   2
   0  -2  10 47329.6 1868.60   3
   0  -2  10 43633.8 1548.11   1
   0  -2  11 6484.60 585.120   1
   0  -2  11 9243.88 767.548   2
   0  -2  12 62452.8 2171.86   2
   0  -2  12 57229.4 1982.98   1
   0  -2  13 11246.7 902.598   2
   0  -2  13 11928.4 889.163   1
   0  -2  14 368.943 240.213   1
   0  -2  14 45.2510 182.585   2
   0  -2  15 27007.8 1481.37   1
   0  -2  15 28110.4 1535.56   2
   0  -2  16 506.364 259.984   2
   0  -2  16 376.819 238.487   1
   0  -2  17 1529.89 450.522   1
   0  -1 -18 19012.5 1617.74   3
   0  -1 -17 27575.5 1889.08   3
   0  -1 -16 58387.4 2714.14   3
   0  -1 -15 25437.0 1672.93   3
   0  -1 -14 2054.11 509.896   3
   0  -1 -13 14514.2 1135.72   3
   0  -1 -12 29521.9 1568.36   3
   0  -1 -11 103831. 3079.84   3
   0  -1 -10 75194.4 2449.79   3
   0  -1  -9 110966. 2987.72   3
   0  -1  -8 27653.5 1226.24   3
   0  -1  -7 1188.38 255.646   3
   0  -1  -6 195023. 3898.65   3
   0  -1  -5 26430.9 967.516   3
   0  -1  -4 437783. 7275.12   3
   0  -1  -3 77643.4 1376.14   2
   0  -1  -3 73980.8 1611.72   3
   0  -1  -2 359.907 77.6162   3
   0  -1  -2 1123.65 88.0173   2
   0  -1   1 157565. 2712.08   2
   0  -1   2 403312. 6270.58   1
   0  -1   5 17243.5 763.617   3
   0  -1   6 59649.8 1700.63   3
   0  -1   7 238.084 134.658   3
   0  -1   8 127676. 3111.29   3
   0  -1   9 63129.3 2083.83   3
   0  -1  10 46250.2 1808.88   3
   0  -1  13 62701.6 2135.33   2
   0  -1  14 9136.07 776.655   2
   0  -1  15 76.6942 224.719   2
   0  -1  16 19465.4 1204.82   2
   0  -1  16 19019.7 1325.73   1
   0  -1  17 12974.4 1132.08   1
   0  -1  18 731.271 357.889   1
   0  -1  19 6421.88 873.312   1
   0   0 -18 737.805 520.715   3
   0   0 -17 60168.9 2834.08   3
   0   0 -16 15961.4 1377.64   3
   0   0 -15 57630.0 2558.24   3
   0   0 -14 18719.0 1363.12   3
   0   0 -13 31504.2 1695.63   3
   0   0 -12 213968. 5126.04   3
   0   0 -11 13452.1 979.381   3
   0   0 -10 62180.5 2151.63   3
   0   0  -9 93827.2 2663.02   3
   0   0  -8 134826. 3227.18   3
   0   0  -7 42431.6 1460.08   3
   0   0  -6 7933.12 549.240   3
   0   0  -5 181731. 3555.22   3
   0   0  -4 126366. 2549.34   3
   0   0  -3 151578. 2774.03   3
   0   0  -2 250350. 4097.30   3
   0   0  15 54825.1 1950.92   2
   0   0  16 13207.8 901.591   2
   0   0  19 42336.2 2301.26   1
   0   0  20 6538.69 944.795   1
   0   1 -18 541.668 356.139   3
   0   1 -17 13281.1 1296.61   3
   0   1 -16 20455.9 1549.21   3
   0   1 -15 332.000 351.946   3
   0   1 -14 8426.94 898.234   3
   0   1 -13 56962.9 2338.01   3
   0   1 -12 2782.00 494.929   3
   0   1 -11 83629.8 2682.31   3
   0   1 -10 44711.5 1773.16   3
   0   1  -9 60076.0 2007.72   3
   0   1  -8 127621. 3094.72   3
   0   1  -7 471.711 191.617   3
   0   1  -6 62369.1 1736.76   3
   0   1  -5 18888.0 786.993   3
   0   1  -4 97523.3 2094.38   3
   0   1  -3 1251.64 159.586   3
   0   1  -2 427792. 6782.53   3
   0   1   2 334.168 50.3164   2
   0   1   3 76499.4 1367.65   2
   0   1   4 438002. 6857.20   2
   0   1   5 23813.5 646.541   2
   0   1   6 196091. 3376.18   2
   0   1   9 104298. 2187.41   2
   0   1  10 76255.6 1796.33   2
   0   1  11 103423. 2291.64   2
   0   1  12 28959.3 1035.68   2
   0   1  13 13306.1 696.165   2
   0   1  14 2461.38 316.593   2
   0   1  16 57144.9 1907.51   2
   0   2 -18 635.214 432.126   3
   0   2 -17 1271.80 442.603   3
   0   2 -16 406.954 399.563   3
   0   2 -15 29161.0 1770.37   3
   0   2 -14 247.164 282.581   3
   0   2 -13 12763.0 1061.80   3
   0   2 -12 55646.3 2217.75   3
   0   2 -11 7727.24 746.472   3
   0   2 -10 47749.7 1836.45   3
   0   2  -9 17250.7 1001.19   3
   0   2  -8 62245.2 1950.04   3
   0   2  -7 634.012 201.026   3
   0   2  -6 1689.11 279.045   3
   0   2  -5 316564. 5645.15   3
   0   2  -4 301.374 107.012   3
   0   2  -3 122799. 2396.91   3
   0   2  -2 71256.2 1293.00   1
   0   2  -1 5480.91 213.754   1
   0   2   1 2047.86 147.417   3
   0   2   2 249843. 4235.06   2
   0   2   2 254046. 4210.57   3
   0   2   3 175346. 3041.45   2
   0   2   3 174699. 3170.26   3
   0   2   4 62133.3 1315.10   2
   0   2   4 64055.1 1524.86   3
   0   2   5 123116. 2262.09   2
   0   2   6 44520.2 1053.10   2
   0   2   7 316050. 5233.98   2
   0   2   8 1594.58 178.840   2
   0   2   9 133249. 2580.60   2
   0   2  10 13966.2 602.688   2
   0   2  11 1295.39 200.227   2
   0   2  12 26847.6 932.845   2
   0   2  13 3585.65 336.068   2
   0   2  14 14654.2 705.966   2
   0   3 -17 7270.33 969.057   3
   0   3 -16 51233.2 2493.47   3
   0   3 -15-593.284 456.240   3
   0   3 -14 40831.5 2030.02   3
   0   3 -13-98.6344 222.664   3
   0   3 -12 53966.3 2190.01   3
   0   3 -11 16272.7 1099.82   3
   0   3 -10 35447.7 1579.67   3
   0   3  -9 44377.9 1696.47   3
   0   3  -8 574.906 218.372   3
   0   3  -7 92292.8 2418.87   3
   0   3  -6 13089.4 738.579   3
   0   3  -3 3750.99 218.719   1
   0   3  -2 119088. 2092.02   1
   0   3  -1 101882. 1881.91   1
   0   3   0 28755.6 784.418   1
   0   3   1 263184. 4741.50   2
   0   3   2 594606. 9575.89   2
   0   3   2 584006. 9342.30   3
   0   3   3 8698.32 463.291   2
   0   3   3 9819.64 477.478   3
   0   3   4 1719.41 200.337   2
   0   3   4 1247.49 187.484   3
   0   3   5 197890. 3626.71   2
   0   3   5 210247. 3926.21   3
   0   3   6 13701.6 561.049   2
   0   3   6 14664.5 749.981   3
   0   3   7 84583.1 1291.46   2
   0   3   7-64.2651 64.0828   3
   0   3   8 36225.8 1015.73   2
   0   3   9 1259.32 179.548   2
   0   3  10 105921. 2227.14   2
   0   3  10 111131. 2973.91   3
   0   3  11 36031.9 1061.91   2
   0   3  12 9423.46 514.041   2
   0   3  13 16715.1 714.015   2
   0   3  14 27375.1 959.303   2
   0   4  -4 21445.0 644.093   1
   0   4  -3 14311.2 495.544   1
   0   4  -2 24797.3 698.024   1
   0   4  -1 94852.9 1886.53   1
   0   4   0 219224. 3882.62   1
   0   4   1 54159.7 1615.50   2
   0   4   2 322136. 5843.07   2
   0   4   3 4603.71 397.994   2
   0   4   3 4967.63 357.446   3
   0   4   4 281466. 4967.88   3
   0   4   4 268243. 4989.44   2
   0   4   5 5627.67 416.823   2
   0   4   5 6703.19 476.314   3
   0   4   6 157954. 3346.75   3
   0   4   6 153171. 3106.34   2
   0   4   7 32833.6 950.989   2
   0   4   7 6202.28 549.493   3
   0   4   8 4552.15 354.601   2
   0   4   9 32851.4 1045.37   2
   0   4  10 28805.4 1358.73   3
   0   4  10 27179.2 932.365   2
   0   4  11 64697.7 1628.04   2
   0   4  12 16529.6 700.696   2
   0   4  13 37888.8 1149.26   2
   0   5  -4 164758. 2955.02   1
   0   5  -3 542.613 106.949   1
   0   5  -2 134574. 2545.08   1
   0   5  -1 53368.4 1327.55   1
   0   5   0 98542.4 2166.67   1
   0   5   1 137429. 3245.17   2
   0   5   2 1840.24 304.013   2
   0   5   3 91320.7 2382.83   2
   0   5   4 37962.2 1359.89   2
   0   5   4 39808.3 1242.44   3
   0   5   5 236215. 4458.45   3
   0   5   5 223769. 4498.17   2
   0   5   6 186436. 2794.71   2
   0   5   6 42745.7 1691.34   3
   0   5   7 12901.0 775.442   3
   0   5   7 12653.0 690.904   2
   0   5   8 96694.3 2319.45   2
   0   5   9 3457.04 356.544   2
   0   5   9 4051.99 489.004   3
   0   5  10 105738. 2477.76   2
   0   5  10 112156. 3057.68   3
   0   5  11 4667.47 401.515   2
   0   5  12 11665.7 643.450   2
   0   5  13 38341.4 1219.63   2
   0   6  -5 32602.7 922.227   1
   0   6  -4 42498.2 1104.03   1
   0   6  -3 109377. 2221.26   1
   0   6  -2 30596.1 955.802   1
   0   6  -1 218444. 4043.03   1
   0   6   0 24562.0 937.604   1
   0   6   0 24074.7 1248.49   2
   0   6   1 59679.1 2029.61   2
   0   6   1 58143.1 1663.37   1
   0   6   2 1118.35 266.546   2
   0   6   3 13431.1 867.470   2
   0   6   4 6661.28 591.673   2
   0   6   5 49816.1 1711.80   2
   0   6   5 49109.5 1541.67   3
   0   6   6 24388.4 1061.64   2
   0   6   6-12.5030 29.7779   3
   0   6   7 87260.4 2366.58   2
   0   6   8 34947.0 1325.38   2
   0   6   9 37901.2 1564.56   3
   0   6   9 38196.7 1375.58   2
   0   6  10 1552.81 264.536   2
   0   6  11 60462.2 1785.01   2
   0   6  12 7490.13 551.116   2
   0   7  -5 153731. 2884.90   1
   0   7  -4 1167.82 185.962   1
   0   7  -3 56450.7 1446.25   1
   0   7  -2 28342.1 975.179   1
   0   7  -1 4326.60 387.692   1
   0   7   0 83767.1 2132.14   1
   0   7   0 82667.9 2700.91   2
   0   7   1 900.416 202.347   1
   0   7   1 609.312 209.031   2
   0   7   2 46895.2 1745.52   2
   0   7   2 6023.53 549.758   1
   0   7   3 76375.4 2464.34   2
   0   7   4 27864.5 1367.32   2
   0   7   5 104259. 2904.40   2
   0   7   6 975.462 243.642   3
   0   7   6 1125.81 291.401   2
   0   7   7 37176.0 1518.64   2
   0   7   8 724.545 236.609   3
   0   7   8 1643.78 313.748   2
   0   7   9 8360.14 728.949   3
   0   7   9 9818.62 730.075   2
   0   7  10 46327.7 1668.96   2
   0   7  11 289.978 168.506   2
   0   8  -5 8035.17 439.118   1
   0   8  -4 79178.5 1821.32   1
   0   8  -3 7167.66 464.777   1
   0   8  -2 30871.5 1093.43   1
   0   8  -1 58972.0 1724.20   1
   0   8   0-80.4428 63.6661   1
   0   8   1 89032.3 2416.26   1
   0   8   3 119002. 3446.14   2
   0   8   4 212338. 5012.96   2
   0   8   5 111816. 3244.62   2
   0   8   6 171928. 4240.64   2
   0   8   7 778.605 273.966   2
   0   8   8 89606.2 2763.19   2
   0   8   8 97890.9 2727.75   3
   0   8   9 6685.26 655.696   2
   0   8  10 3447.36 465.977   2
   0   8  11 40899.2 1646.50   2
   0   9  -4 8730.54 506.760   1
   0   9  -3 14090.0 713.644   1
   0   9  -2 30502.0 1155.40   1
   0   9  -1-50.6346 46.4325   1
   0   9   0 33693.1 1347.61   1
   0   9   3 1409.37 322.746   1
   0   9   4 37839.4 1652.40   1
   0  10  -1 37811.2 1438.56   1
   0  10   2 1517.78 333.594   1
   1 -13  -7 2216.17 530.865   2
   1 -13  -6 4739.66 777.104   2
   1 -13  -5 846.605 420.386   2
   1 -13  -4 28155.4 1881.15   2
   1 -13  -3 3743.84 735.508   2
   1 -13  -2 18293.2 1571.77   2
   1 -13  -1 13190.7 1378.69   2
   1 -13   0 1061.63 552.661   2
   1 -12  -8 1755.11 431.930   2
   1 -12  -7 1250.35 411.796   2
   1 -12  -6 24013.8 1602.02   2
   1 -12  -5 24038.3 1626.78   2
   1 -12  -4 2170.23 575.264   2
   1 -12  -3 53748.6 2567.04   2
   1 -12  -2-99.9403 343.615   2
   1 -12  -1 38594.9 2228.89   2
   1 -12   0 2925.83 679.143   2
   1 -12   1 671.804 429.566   2
   1 -12   2 53531.2 2774.56   2
   1 -12   3 995.143 376.710   2
   1 -12   4 5388.34 914.295   2
   1 -11 -14 23466.8 1723.08   3
   1 -11 -13-101.663 348.145   3
   1 -11 -12 9186.31 1005.97   3
   1 -11 -11 8266.48 950.833   3
   1 -11 -10 20946.3 1442.48   3
   1 -11  -9 23203.8 1392.99   2
   1 -11  -9 19594.4 1345.75   3
   1 -11  -8 8206.42 858.297   2
   1 -11  -8 8832.42 864.519   3
   1 -11  -7 30754.7 1695.89   2
   1 -11  -7 29937.6 1565.60   3
   1 -11  -6-142.087 294.580   2
   1 -11  -6 372.766 237.250   3
   1 -11  -5 28373.9 1681.60   2
   1 -11  -5 28825.4 1448.25   3
   1 -11  -4 25851.7 1636.44   2
   1 -11  -4 25877.8 1339.96   3
   1 -11  -3 6059.08 817.786   2
   1 -11  -3 6305.62 649.300   3
   1 -11  -2 40000.9 2123.34   2
   1 -11  -2 40071.8 1641.86   3
   1 -11  -1 10237.0 789.763   3
   1 -11  -1 9149.37 1026.90   2
   1 -11   0 25164.1 1724.99   2
   1 -11   0 25581.0 1261.16   3
   1 -11   1 14991.9 955.394   3
   1 -11   1 16718.5 1418.42   2
   1 -11   2 19858.1 1575.34   2
   1 -11   2 21102.7 1143.74   3
   1 -11   3 32287.9 2052.62   2
   1 -11   4 24822.2 1808.92   2
   1 -11   5 51164.7 2713.17   2
   1 -11   6 396.700 369.708   2
   1 -11   7 20557.8 1755.54   2
   1 -10 -15 4307.14 766.931   3
   1 -10 -14 204.565 281.875   3
   1 -10 -13 11715.8 1168.70   3
   1 -10 -12 2695.92 604.550   3
   1 -10 -11 2718.55 516.339   3
   1 -10 -10 23120.4 1499.87   3
   1 -10  -9 1455.42 391.048   2
   1 -10  -9 1543.54 414.671   3
   1 -10  -8 77963.0 2617.91   2
   1 -10  -8 75966.6 2667.65   3
   1 -10  -7 681.950 312.193   2
   1 -10  -7 534.634 294.506   3
   1 -10  -6 112990. 3424.38   2
   1 -10  -6 112995. 3213.22   3
   1 -10  -5 5842.78 721.260   2
   1 -10  -5 5880.24 650.875   3
   1 -10  -4 27901.5 1611.46   2
   1 -10  -4 28923.6 1394.42   3
   1 -10  -3 59413.3 2050.32   3
   1 -10  -3 58373.3 2434.10   2
   1 -10  -2 250.016 308.160   2
   1 -10  -2 165.163 193.396   3
   1 -10  -1 35273.8 1463.73   3
   1 -10  -1 34255.6 1879.95   2
   1 -10   0 11759.5 1109.87   2
   1 -10   0 12065.8 822.600   3
   1 -10   1 29280.4 1335.34   3
   1 -10   1 33637.6 1916.98   2
   1 -10   2 35900.1 2026.23   2
   1 -10   3 6366.17 860.092   2
   1 -10   4 20202.0 1562.09   2
   1 -10   5 3843.20 721.495   2
   1 -10   6 55104.7 2761.58   2
   1 -10   7 40094.9 2359.87   2
   1 -10   8 13551.4 1400.99   2
   1 -10   9 29644.8 2107.29   2
   1 -10  10 457.618 395.344   2
   1  -9 -15 2333.14 618.938   3
   1  -9 -14 32207.0 1996.20   3
   1  -9 -13 1125.43 449.620   3
   1  -9 -12 18194.0 1408.89   3
   1  -9 -11 1721.50 493.610   3
   1  -9 -10 21665.6 1428.87   3
   1  -9 -10 20852.5 1105.69   2
   1  -9  -9 15255.4 985.406   2
   1  -9  -9 15173.1 1133.49   3
   1  -9  -8 3132.57 473.409   2
   1  -9  -8 2617.54 486.278   3
   1  -9  -7 20815.6 1207.24   2
   1  -9  -7 19747.8 1212.43   3
   1  -9  -6-35.2058 204.272   2
   1  -9  -6 166.348 208.785   3
   1  -9  -5 27623.5 1475.09   2
   1  -9  -5 28224.7 1370.91   3
   1  -9  -4 17966.8 1059.09   3
   1  -9  -4 17413.6 1193.19   2
   1  -9  -3 20074.8 1297.16   2
   1  -9  -3 21050.2 1108.16   3
   1  -9  -2 65586.9 2500.55   2
   1  -9  -2 65829.6 2079.78   3
   1  -9  -1 5458.02 543.553   3
   1  -9  -1 5176.16 686.018   2
   1  -9   0 20704.6 1376.15   2
   1  -9   0 23161.7 1119.65   3
   1  -9   1 3161.19 571.799   2
   1  -9   2 13755.7 1185.24   2
   1  -9   3 48705.1 2308.75   2
   1  -9   4 77.7892 289.499   2
   1  -9   5 42320.9 2240.64   2
   1  -9   6 28341.4 1849.37   2
   1  -9   7 9356.76 1088.52   2
   1  -9   8 36691.5 2229.81   2
   1  -9   9 19017.4 1622.22   2
   1  -9  10 13790.9 1443.93   2
   1  -9  11 7078.73 1028.54   2
   1  -9  12 19495.5 1783.44   2
   1  -8 -16 19926.2 1659.71   3
   1  -8 -15 5136.04 838.756   3
   1  -8 -14 7015.20 923.626   3
   1  -8 -13 27447.7 1768.75   3
   1  -8 -12 6671.64 856.221   3
   1  -8 -11 37844.6 1332.94   2
   1  -8 -11 36698.2 1927.74   3
   1  -8 -10 1251.60 271.550   2
   1  -8 -10 1670.94 442.207   3
   1  -8  -9 18012.4 983.031   2
   1  -8  -9 18352.4 1220.54   3
   1  -8  -8 3505.44 531.209   3
   1  -8  -8 4089.43 486.055   2
   1  -8  -7 2599.37 406.527   2
   1  -8  -7 3061.35 503.155   3
   1  -8  -6 4982.75 561.135   2
   1  -8  -6 5365.39 593.779   3
   1  -8  -5 16320.7 1044.33   2
   1  -8  -5 19858.7 1109.04   3
   1  -8  -4 10726.6 864.999   2
   1  -8  -4 12077.4 831.663   3
   1  -8  -3 39886.0 1739.32   2
   1  -8  -3 37190.4 1479.07   3
   1  -8  -2 4985.86 497.482   3
   1  -8  -2 5872.55 650.373   2
   1  -8  -1 14093.4 1037.50   2
   1  -8  -1 14924.3 864.891   3
   1  -8   0 9288.60 671.431   3
   1  -8   0 8572.17 823.073   2
   1  -8   1 93210.7 3044.14   2
   1  -8   2 8368.69 869.538   2
   1  -8   3 29046.0 1658.13   2
   1  -8   4 26722.1 1635.25   2
   1  -8   5 4140.31 520.627   3
   1  -8   5 3967.49 670.242   2
   1  -8   6 27384.9 1429.02   3
   1  -8   6 30284.2 1810.75   2
   1  -8   7 109.052 332.699   2
   1  -8   7 460.151 170.066   1
   1  -8   8 4752.00 787.217   2
   1  -8   8 4407.13 422.363   1
   1  -8   9 2437.05 330.096   1
   1  -8   9 1519.00 506.487   2
   1  -8  10 1430.15 483.911   2
   1  -8  11 959.292 471.940   2
   1  -8  12 3127.39 739.085   2
   1  -8  13 12596.8 1404.09   2
   1  -8  14 10626.4 1302.86   2
   1  -7 -16-494.135 524.815   3
   1  -7 -15 31836.6 2030.39   3
   1  -7 -14 2138.42 558.233   3
   1  -7 -13 17276.7 1364.54   3
   1  -7 -12 35952.7 1949.02   3
   1  -7 -11 6109.49 771.247   3
   1  -7 -11 4854.72 399.500   2
   1  -7 -10 51907.0 2205.21   3
   1  -7 -10 51307.3 1532.37   2
   1  -7  -9 29555.8 1151.79   2
   1  -7  -9 31771.0 1606.42   3
   1  -7  -8 7415.79 587.268   2
   1  -7  -8 6714.51 712.570   3
   1  -7  -7 138744. 3233.34   2
   1  -7  -7 132740. 3518.64   3
   1  -7  -6 59816.4 1913.62   2
   1  -7  -6 58371.4 2034.50   3
   1  -7  -5 123612. 3167.66   3
   1  -7  -5 124659. 3126.45   2
   1  -7  -4 14725.0 902.416   3
   1  -7  -4 15829.3 972.741   2
   1  -7  -3 69504.1 2093.42   3
   1  -7  -3 69701.6 2246.75   2
   1  -7  -2 8668.93 643.966   3
   1  -7  -2 9705.02 773.849   2
   1  -7  -1 33696.5 1521.13   2
   1  -7  -1 31464.0 1248.80   3
   1  -7   0 48777.4 1921.60   2
   1  -7   1 511.896 261.762   2
   1  -7   2 141603. 3813.72   2
   1  -7   3 2166.33 451.243   2
   1  -7   4 49077.9 2122.45   2
   1  -7   5 57727.4 2024.41   3
   1  -7   5 58999.3 2391.46   2
   1  -7   5 60130.4 1703.70   1
   1  -7   6 38256.5 1650.42   3
   1  -7   6 40919.9 2004.84   2
   1  -7   6 37692.0 1288.63   1
   1  -7   7 76171.0 2034.15   1
   1  -7   7 76361.4 2536.43   3
   1  -7   7 79040.5 2954.38   2
   1  -7   8 5123.83 464.117   1
   1  -7   8 4314.83 717.744   2
   1  -7   9 23950.3 1038.31   1
   1  -7   9 24739.6 1663.57   2
   1  -7  10 6626.85 548.015   1
   1  -7  10 7895.09 977.824   2
   1  -7  11 397.038 404.206   2
   1  -7  11 505.457 209.323   1
   1  -7  12 67786.2 3096.78   2
   1  -7  13 7137.95 1014.49   2
   1  -7  14 20742.6 1741.62   2
   1  -7  15 5283.92 967.044   2
   1  -7  16 5960.70 1040.63   2
   1  -6 -17 2777.90 730.142   3
   1  -6 -16 13879.1 1390.22   3
   1  -6 -15 458.585 383.808   3
   1  -6 -14 29284.9 1870.03   3
   1  -6 -13 44893.1 2249.29   3
   1  -6 -12 21035.1 1469.03   3
   1  -6 -11 26555.5 1585.14   3
   1  -6 -10 126.406 101.845   2
   1  -6 -10 151.864 258.604   3
   1  -6  -9 67842.8 2422.89   3
   1  -6  -9 66079.4 1683.63   2
   1  -6  -8 36255.6 1219.35   2
   1  -6  -8 35342.6 1618.58   3
   1  -6  -7 168466. 3474.12   2
   1  -6  -7 162934. 3984.17   3
   1  -6  -6 202538. 4080.49   2
   1  -6  -6 194890. 4420.97   3
   1  -6  -5 26063.8 1120.39   2
   1  -6  -5 26938.7 1231.76   3
   1  -6  -4 226389. 4641.27   2
   1  -6  -4 228479. 4688.95   3
   1  -6  -3 1894.77 320.333   2
   1  -6  -3 1838.69 293.329   3
   1  -6  -2 115167. 2933.79   2
   1  -6  -2 116124. 2742.32   3
   1  -6  -1 45764.7 1679.08   2
   1  -6  -1 43587.0 1434.91   3
   1  -6   0 14913.0 943.874   2
   1  -6   1 67048.0 2212.55   2
   1  -6   2 32109.4 1491.25   2
   1  -6   3 69979.6 2354.93   2
   1  -6   3 66417.6 1807.92   1
   1  -6   4 15003.5 1053.69   2
   1  -6   4 17156.8 802.518   1
   1  -6   5 73429.8 1927.23   1
   1  -6   5 73216.7 2243.29   3
   1  -6   5 76260.9 2611.62   2
   1  -6   6 137910. 3027.63   1
   1  -6   6 141676. 3924.04   2
   1  -6   6 140012. 3516.31   3
   1  -6   7 648.248 263.404   3
   1  -6   7 379.246 154.895   1
   1  -6   8 83516.0 3001.74   2
   1  -6   8 88429.9 2236.11   1
   1  -6   8 81956.4 2686.03   3
   1  -6   9 27169.9 1640.30   2
   1  -6   9 24619.9 1066.17   1
   1  -6  10 144634. 3297.10   1
   1  -6  10 144317. 4370.32   2
   1  -6  11 39699.7 2136.96   2
   1  -6  11 39323.1 1492.93   1
   1  -6  12 24724.6 1189.83   1
   1  -6  12 28402.4 1827.18   2
   1  -6  13 51805.7 2615.97   2
   1  -6  14 69.7859 305.918   2
   1  -6  15 12019.5 1291.24   2
   1  -6  16 603.826 463.581   2
   1  -6  17 641.917 465.950   2
   1  -5 -17 21281.1 1787.34   3
   1  -5 -16 1534.97 559.372   3
   1  -5 -15 58732.5 2765.09   3
   1  -5 -14 6320.30 851.167   3
   1  -5 -13 1172.85 443.257   3
   1  -5 -12 23966.0 1530.73   3
   1  -5 -11 18542.5 1293.92   3
   1  -5 -10 51331.6 2138.95   3
   1  -5  -9 35.9628 66.1924   2
   1  -5  -9-299.874 261.641   3
   1  -5  -8 72136.5 2369.55   3
   1  -5  -8 71989.0 1649.28   2
   1  -5  -7 6113.81 419.002   2
   1  -5  -7 6637.02 636.314   3
   1  -5  -6 104454. 2339.29   2
   1  -5  -6 104085. 2788.03   3
   1  -5  -5 1681.51 244.791   2
   1  -5  -5 1410.73 287.180   3
   1  -5  -4 124159. 2783.00   2
   1  -5  -4 122627. 2944.22   3
   1  -5  -3 317474. 5868.38   3
   1  -5  -3 312408. 5809.48   2
   1  -5  -2 50607.5 1623.70   2
   1  -5  -2 50486.3 1540.32   3
   1  -5  -1 28182.3 1181.12   2
   1  -5  -1 31334.6 1114.69   3
   1  -5   0 173677. 3820.30   2
   1  -5   1 5338.08 528.471   2
   1  -5   2 251933. 5168.23   2
   1  -5   2 244037. 4597.47   1
   1  -5   3 472.817 236.403   2
   1  -5   3 409.225 142.861   1
   1  -5   4 33059.9 1127.05   1
   1  -5   4 32191.1 1469.40   2
   1  -5   5 79171.2 2000.49   1
   1  -5   5 81645.4 2563.17   2
   1  -5   5 79601.6 2286.69   3
   1  -5   6 3965.13 382.651   1
   1  -5   6 4409.22 502.998   3
   1  -5   6 4079.77 558.906   2
   1  -5   7 68943.1 2240.16   3
   1  -5   7 65923.5 2426.37   2
   1  -5   7 71399.1 1906.19   1
   1  -5   8 12942.0 744.822   1
   1  -5   8 12367.0 1014.67   2
   1  -5   8 13687.0 965.233   3
   1  -5   9 74007.8 2741.50   2
   1  -5   9 74853.0 2100.14   1
   1  -5  10 17724.3 1307.30   2
   1  -5  10 16864.9 926.546   1
   1  -5  11 29557.5 1752.17   2
   1  -5  11 30287.3 1314.53   1
   1  -5  12 60074.0 2623.69   2
   1  -5  12 57170.3 1961.94   1
   1  -5  13 1534.18 353.516   1
   1  -5  13 2130.02 560.572   2
   1  -5  14 36072.2 2122.68   2
   1  -5  14 34495.3 1552.17   1
   1  -5  15-305.939 395.841   2
   1  -5  16 19803.1 1644.87   2
   1  -5  17 22107.1 1783.01   2
   1  -5  18 1428.51 478.364   2
   1  -4 -17 14900.0 1474.30   3
   1  -4 -16 26480.5 1882.23   3
   1  -4 -15 6951.55 925.361   3
   1  -4 -14 26390.2 1734.81   3
   1  -4 -13 1031.13 402.089   3
   1  -4 -12 18220.6 1324.41   3
   1  -4 -11 17605.8 1242.78   3
   1  -4 -10 45840.4 1966.46   3
   1  -4  -9 60150.1 2209.70   3
   1  -4  -8 6824.56 666.559   3
   1  -4  -8 6343.42 289.719   2
   1  -4  -7 76980.4 2329.57   3
   1  -4  -7 75303.2 1558.86   2
   1  -4  -6 46685.6 1173.93   2
   1  -4  -6 46631.3 1648.16   3
   1  -4  -5 54903.1 1762.77   3
   1  -4  -5 54926.1 1381.34   2
   1  -4  -4 1100.60 187.238   2
   1  -4  -4 1182.17 256.103   3
   1  -4  -3 26973.4 963.242   2
   1  -4  -3 26757.0 1062.51   3
   1  -4  -2 158147. 3226.07   2
   1  -4  -2 157653. 3247.56   3
   1  -4  -1 3342.67 348.291   2
   1  -4   0 148380. 3205.09   2
   1  -4   1 140471. 3128.74   2
   1  -4   1 137752. 2851.36   1
   1  -4   2 57041.4 1519.22   1
   1  -4   3 179728. 3484.72   1
   1  -4   4 29185.5 1018.60   1
   1  -4   5 34061.5 1316.04   3
   1  -4   5 33595.2 1131.87   1
   1  -4   6 146554. 3438.78   3
   1  -4   6 145962. 3104.58   1
   1  -4   7 31887.7 1180.21   1
   1  -4   7 30016.6 1355.54   3
   1  -4   8 12359.8 882.363   3
   1  -4   8 12599.5 740.859   1
   1  -4   9 5115.90 606.375   3
   1  -4   9 3988.44 437.510   1
   1  -4  10 38365.5 1480.26   1
   1  -4  11 169.034 208.163   1
   1  -4  12 3045.28 437.710   1
   1  -4  12 2960.44 584.318   2
   1  -4  13 58266.5 2537.86   2
   1  -4  13 53268.5 1985.88   1
   1  -4  14 1597.75 371.499   1
   1  -4  14 2107.60 544.583   2
   1  -4  15 40856.0 2194.76   2
   1  -4  15 33250.7 1625.45   1
   1  -4  16 2945.71 511.270   1
   1  -4  16 3886.25 724.052   2
   1  -4  17 21535.1 1686.96   2
   1  -4  18 18220.9 1587.97   2
   1  -3 -18 25537.8 1963.07   3
   1  -3 -17 1859.64 607.681   3
   1  -3 -16 4152.21 815.029   3
   1  -3 -15 30783.8 1950.40   3
   1  -3 -14 350.251 368.952   3
   1  -3 -13 12002.8 1103.09   3
   1  -3 -12 2994.13 546.586   3
   1  -3 -11 233478. 5511.95   3
   1  -3 -10 2701.71 490.110   3
   1  -3  -9 9572.67 806.772   3
   1  -3  -8 52991.9 1925.28   3
   1  -3  -7 268.981 187.105   3
   1  -3  -6 137493. 3207.23   3
   1  -3  -6 134316. 2286.61   2
   1  -3  -5 3262.23 213.809   2
   1  -3  -5 2398.54 344.059   3
   1  -3  -4 75224.0 1574.56   2
   1  -3  -4 74071.3 1992.47   3
   1  -3  -3 233663. 4082.15   2
   1  -3  -3 233428. 4436.60   3
   1  -3  -2 201309. 3671.61   2
   1  -3  -2 201729. 3839.42   3
   1  -3   0 154606. 3025.35   1
   1  -3   1 283443. 4967.85   1
   1  -3   2 65182.0 1583.92   1
   1  -3   3 2791.04 274.005   1
   1  -3   4 198362. 3776.89   1
   1  -3   5 8830.56 610.072   3
   1  -3   5 7882.97 510.141   1
   1  -3   6 141723. 3275.76   3
   1  -3   6 142765. 3055.86   1
   1  -3   7 565.779 201.462   3
   1  -3   7 118.400 110.176   1
   1  -3   8 137723. 3412.98   3
   1  -3   8 133424. 3096.09   1
   1  -3   9 21500.9 1203.25   3
   1  -3   9 20048.5 1008.07   1
   1  -3  10 23801.4 1153.07   1
   1  -3  11 50345.6 1823.14   1
   1  -3  12 2485.42 413.518   1
   1  -3  13 20705.8 1194.77   1
   1  -3  14 18442.9 1163.07   1
   1  -3  15 3287.22 545.466   1
   1  -3  15 3745.05 665.948   2
   1  -3  16 26352.4 1723.91   2
   1  -3  16 23394.6 1427.36   1
   1  -3  17 3196.93 560.945   1
   1  -3  17 2557.48 505.115   2
   1  -3  18 4209.95 737.839   2
   1  -2 -18 1848.85 583.996   3
   1  -2 -17 13741.8 1382.00   3
   1  -2 -16 5572.85 893.635   3
   1  -2 -15 2711.38 636.125   3
   1  -2 -14 18449.9 1422.13   3
   1  -2 -13 16401.7 1271.84   3
   1  -2 -12 53745.7 2293.89   3
   1  -2 -11 42681.0 1931.81   3
   1  -2 -10 33986.5 1633.36   3
   1  -2  -9 37861.0 1648.94   3
   1  -2  -8 486.837 206.131   3
   1  -2  -7 140406. 3377.66   3
   1  -2  -6 20407.1 995.803   3
   1  -2  -5 99371.7 2434.19   3
   1  -2  -4 49111.8 1476.30   3
   1  -2  -3 20265.6 831.705   3
   1  -2  -3 20728.4 559.050   2
   1  -2  -2 479768. 7975.61   3
   1  -2  -1 903459. 14308.2   3
   1  -2  -1 914806. 14324.2   1
   1  -2   0 380723. 6346.93   1
   1  -2   1 486112. 7918.67   1
   1  -2   2 12768.0 554.414   1
   1  -2   3 192888. 3589.32   1
   1  -2   4 47549.8 1332.81   1
   1  -2   5 71459.0 1918.22   3
   1  -2   5 70370.5 1790.57   1
   1  -2   6 40904.1 1419.67   3
   1  -2   6 38176.1 1278.37   1
   1  -2   7 89144.4 2275.60   1
   1  -2   7 92733.4 2472.68   3
   1  -2   8 34577.8 1326.21   1
   1  -2   8 39060.5 1534.01   3
   1  -2   9 1015.59 268.557   3
   1  -2   9 1160.85 275.220   1
   1  -2  10 71540.1 2235.19   1
   1  -2  10 82171.9 2586.40   3
   1  -2  11 2516.83 407.625   1
   1  -2  12 146949. 3720.44   1
   1  -2  13 66335.3 2334.14   1
   1  -2  14 36116.2 1707.72   1
   1  -2  15 12719.9 1030.00   1
   1  -2  16 9011.61 911.504   1
   1  -2  17 12658.2 1108.07   1
   1  -2  17 12431.1 1156.25   2
   1  -2  18 98.7339 259.440   1
   1  -2  18 870.224 447.626   2
   1  -2  19 8054.23 956.138   1
   1  -1 -18 12808.7 1415.80   3
   1  -1 -17-98.4946 375.523   3
   1  -1 -16 30176.0 1960.87   3
   1  -1 -15 16189.8 1370.76   3
   1  -1 -14 39971.0 2108.14   3
   1  -1 -13 17944.6 1333.14   3
   1  -1 -12 402.654 326.446   3
   1  -1 -11 67233.2 2452.13   3
   1  -1 -10 77029.3 2555.76   3
   1  -1  -9 17778.0 1071.02   3
   1  -1  -8 244636. 5145.23   3
   1  -1  -7 1373.83 280.268   3
   1  -1  -6 119529. 2855.88   3
   1  -1  -5 679.953 200.349   3
   1  -1  -4 137082. 2900.10   3
   1  -1  -3 2272.23 261.734   3
   1  -1  -2 20925.2 756.823   3
   1  -1  -1 261600. 4454.48   1
   1  -1  -1 259280. 4467.98   3
   1  -1   0 74243.6 1583.79   1
   1  -1   1 227538. 3944.20   1
   1  -1   2 257225. 4454.49   1
   1  -1   3 211780. 3845.73   1
   1  -1   4 159887. 3142.74   1
   1  -1   5 1705.50 238.197   1
   1  -1   6 40341.0 1316.02   1
   1  -1   7 113464. 2683.80   1
   1  -1   8 55186.9 1748.01   1
   1  -1   9 104467. 2726.17   1
   1  -1  10 6585.46 611.314   1
   1  -1  10 7226.10 685.974   3
   1  -1  11 177471. 4188.04   1
   1  -1  12 41881.5 1770.05   1
   1  -1  13 23259.1 1341.31   1
   1  -1  14 15319.8 1122.03   1
   1  -1  15 33644.3 1758.17   1
   1  -1  16 11317.6 1039.33   1
   1  -1  17-41.0589 286.777   1
   1  -1  18 17340.0 1381.12   1
   1  -1  19 305.132 270.852   1
   1  -1  20 10498.1 1156.35   1
   1   0 -18 1379.77 592.613   3
   1   0 -17 20842.4 1672.27   3
   1   0 -16 585.697 396.575   3
   1   0 -15 12546.6 1200.32   3
   1   0 -14 21635.8 1508.39   3
   1   0 -13 22048.6 1462.64   3
   1   0 -12 85224.8 2933.75   3
   1   0 -11 1513.43 394.840   3
   1   0 -10 105788. 3074.90   3
   1   0  -9 834.946 270.778   3
   1   0  -8 14344.1 891.791   3
   1   0  -7 69696.1 2074.42   3
   1   0  -6 49874.5 1595.80   3
   1   0  -5 50448.9 1503.23   3
   1   0  -4 5662.36 252.653   2
   1   0  -4 4831.24 388.051   3
   1   0  -3 16960.6 481.433   2
   1   0  -3 18297.3 704.402   3
   1   0  -2 63170.4 1219.86   2
   1   0  -2 63064.7 1460.34   3
   1   0  -1 6652.67 321.078   1
   1   0  -1 6582.92 338.575   3
   1   0  -1 6253.82 277.572   2
   1   0   0 67983.4 1403.08   1
   1   0   1 392919. 6388.30   1
   1   0   2 2254.35 211.852   1
   1   0   3 853.542 155.677   1
   1   0   4 43030.8 1239.87   1
   1   0   5 66557.9 1740.78   1
   1   0   6 30571.6 1134.32   1
   1   0   7 193631. 4012.48   1
   1   0  12 26223.8 1398.16   1
   1   0  13 8772.76 836.159   1
   1   0  14 5662.68 711.460   1
   1   0  15 5943.56 761.175   1
   1   0  16 3293.68 625.231   1
   1   0  17 18857.9 1433.90   1
   1   0  18 1060.70 423.946   1
   1   0  19 31063.6 1976.09   1
   1   0  20 2396.42 588.471   1
   1   1 -18 16222.8 1515.05   3
   1   1 -17 15170.2 1442.71   3
   1   1 -16 37088.6 2150.38   3
   1   1 -15 4352.27 721.736   3
   1   1 -14 10301.5 1039.22   3
   1   1 -13 20995.5 1406.56   3
   1   1 -12 10151.6 931.693   3
   1   1 -11 67197.9 2420.82   3
   1   1 -10 3467.26 501.994   3
   1   1  -9 121800. 3205.42   3
   1   1  -8 2099.96 349.866   3
   1   1  -7 58836.9 1842.54   3
   1   1  -6 26305.8 1068.74   3
   1   1  -5 23228.7 942.544   3
   1   1  -4 298010. 5225.54   3
   1   1  -4 292618. 5014.98   2
   1   1  -3 467585. 7660.54   2
   1   1  -3 479185. 7743.28   3
   1   1  -2 366891. 6212.67   2
   1   1  -2 390134. 6188.64   3
   1   1  -1 871299. 13798.6   2
   1   1  -1 897759. 13606.2   1
   1   1  -1 888095. 13678.6   3
   1   1   0 160561. 2763.18   1
   1   1   1 17296.9 571.545   1
   1   1   2 1213.26 162.497   1
   1   1   3 87944.8 1947.61   1
   1   1   3 89366.9 1828.07   3
   1   1   4 35174.8 1037.32   3
   1   1   4 34065.7 1014.40   2
   1   1   5 117599. 2445.60   2
   1   1   6 39914.4 1193.24   2
   1   1   7 7954.40 504.918   2
   1   1   8 193935. 3835.05   2
   1   1   9 3736.46 378.395   2
   1   1  10 137023. 3063.49   2
   1   1  11 48048.5 1902.36   3
   1   1  11 47873.2 1572.79   2
   1   1  12 3367.59 397.009   2
   1   1  13 26951.5 1202.09   2
   1   1  14 1127.03 274.619   2
   1   1  15 44651.9 1693.29   2
   1   1  17 2692.06 595.018   1
   1   1  18 28974.3 1909.61   1
   1   1  19 116.395 332.666   1
   1   1  20 7043.75 1002.89   1
   1   2 -18 25358.8 1871.19   3
   1   2 -17 20130.3 1610.87   3
   1   2 -16 12178.4 1219.35   3
   1   2 -15 28997.8 1806.54   3
   1   2 -14 1781.41 468.065   3
   1   2 -13 28856.7 1670.10   3
   1   2 -12 14863.2 1115.62   3
   1   2 -11 12306.4 959.730   3
   1   2 -10 42950.6 1783.82   3
   1   2  -9 16572.3 1004.12   3
   1   2  -8 68415.8 2113.70   3
   1   2  -7 7676.10 597.405   3
   1   2  -6 254076. 4878.81   3
   1   2  -5 317868. 5773.10   2
   1   2  -5 328563. 5775.35   3
   1   2  -4 38731.8 1153.16   3
   1   2  -4 40143.5 1239.94   2
   1   2  -3 661076. 10517.6   3
   1   2  -3 662686. 10791.7   2
   1   2  -2 23410.7 671.892   3
   1   2  -2 23178.4 855.932   2
   1   2  -1 625436. 9454.49   3
   1   2  -1 601711. 9393.09   1
   1   2   0 147473. 2550.28   1
   1   2   1 105187. 2036.45   1
   1   2   2 434271. 6828.01   3
   1   2   3 741.906 120.320   3
   1   2   4 139023. 2688.01   3
   1   2   4 139357. 2770.85   2
   1   2   5 14283.6 648.344   3
   1   2   5 14894.4 656.070   2
   1   2   6 107214. 2434.07   3
   1   2   6 105886. 2337.74   2
   1   2   7 279444. 5220.14   3
   1   2   7 270493. 4992.27   2
   1   2   8 3163.60 328.160   2
   1   2   8 3145.98 384.516   3
   1   2   9 126992. 2815.80   2
   1   2  10 11835.0 851.227   3
   1   2  10 12621.6 712.374   2
   1   2  11 72703.9 2371.92   3
   1   2  11 67426.4 1932.68   2
   1   2  12 39201.8 1424.46   2
   1   2  13 17091.7 919.201   2
   1   2  14 211243. 4489.50   2
   1   2  15 987.349 264.237   2
   1   2  19 20735.6 1700.45   1
   1   2  20-191.933 312.725   1
   1   3 -17 3391.99 692.895   3
   1   3 -16 25551.5 1764.07   3
   1   3 -15 586.771 355.997   3
   1   3 -14 29620.6 1725.48   3
   1   3 -13 2390.59 502.448   3
   1   3 -12 71841.5 2598.90   3
   1   3 -11 66167.4 2364.55   3
   1   3 -10 25308.9 1330.39   3
   1   3  -9 9434.94 741.973   3
   1   3  -8 10984.0 757.886   3
   1   3  -7 56237.3 1759.81   3
   1   3  -6 62495.3 1771.20   3
   1   3  -5 44247.9 1338.07   3
   1   3  -5 46386.1 1539.90   2
   1   3  -4 51753.4 1615.93   2
   1   3  -4 49114.3 1327.60   3
   1   3  -3 31695.9 904.592   3
   1   3  -3 33116.7 1216.53   2
   1   3  -2 54925.1 1174.53   3
   1   3  -2 54818.5 1629.39   2
   1   3  -1 40387.6 799.403   3
   1   3  -1 38957.4 795.807   1
   1   3   0 16801.4 523.693   1
   1   3   2 3878.71 189.256   3
   1   3   3 226025. 4217.38   2
   1   3   3 223083. 3785.94   3
   1   3   4 70621.4 1789.18   2
   1   3   4 71802.7 1588.86   3
   1   3   5 440350. 7550.15   2
   1   3   5 446156. 7428.75   3
   1   3   6 181081. 3653.10   2
   1   3   6 191842. 3695.80   3
   1   3   7 4983.72 412.059   2
   1   3   7 5361.81 456.876   3
   1   3   8 72009.5 2083.63   3
   1   3   8 79960.8 1995.75   2
   1   3   9 100.886 144.503   2
   1   3  10 43539.1 1687.43   3
   1   3  10 44414.0 1442.70   2
   1   3  11 34786.8 1558.18   3
   1   3  11 35325.3 1291.42   2
   1   3  12 12949.5 763.628   2
   1   3  13 66856.5 1982.43   2
   1   3  14 20636.3 1026.29   2
   1   3  15 22453.8 1101.15   2
   1   4 -17 3822.41 748.917   3
   1   4 -16 13655.6 1260.73   3
   1   4 -15 10064.3 1053.21   3
   1   4 -14 1801.40 486.226   3
   1   4 -13 57804.3 2394.06   3
   1   4 -12 6507.38 753.884   3
   1   4 -11 52287.2 2065.31   3
   1   4 -10 33063.8 1528.00   3
   1   4  -9 12888.4 872.211   3
   1   4  -8 84727.7 2399.57   3
   1   4  -7 203.169 162.238   3
   1   4  -6 55855.5 1645.49   3
   1   4  -5 13792.4 681.897   3
   1   4  -5 12792.1 848.977   2
   1   4  -4 602.909 148.896   3
   1   4  -4 86.4965 83.6604   2
   1   4  -3 18916.9 597.764   3
   1   4  -3-86.5657 81.3052   2
   1   4  -1 210855. 3459.35   1
   1   4   2 52237.3 1006.08   3
   1   4   3 44852.8 1475.80   2
   1   4   3 48449.6 1072.77   3
   1   4   4 175696. 3607.12   2
   1   4   4 171659. 3146.09   3
   1   4   5 4983.99 435.734   2
   1   4   5 4830.07 357.259   3
   1   4   6 201102. 4036.51   2
   1   4   6 201483. 3876.81   3
   1   4   7 14798.4 769.534   2
   1   4   7 15170.9 764.571   3
   1   4   8 102.117 128.167   2
   1   4   8 318.719 150.126   3
   1   4   9 82718.2 2170.30   2
   1   4  10-5.35349 136.628   3
   1   4  10-51.3625 117.096   2
   1   4  11 72206.3 2073.93   2
   1   4  11 79447.6 2460.32   3
   1   4  12 5750.19 516.602   2
   1   4  13 396.780 163.570   2
   1   4  14 38384.9 1459.03   2
   1   5 -15 17933.4 1391.84   3
   1   5 -14 2204.15 505.805   3
   1   5 -13 2573.18 538.956   3
   1   5 -12 12751.5 1031.32   3
   1   5 -11 14565.2 1047.13   3
   1   5 -10 16612.4 1064.77   3
   1   5  -9 17287.3 1029.42   3
   1   5  -8 384.689 168.854   3
   1   5  -7 181619. 3897.90   3
   1   5   2 120638. 2984.66   2
   1   5   3 5218.87 288.027   3
   1   5   3 4697.75 486.725   2
   1   5   4 69707.3 2068.11   2
   1   5   4 73350.2 1614.17   3
   1   5   5 23895.6 1084.18   2
   1   5   5 25057.1 881.940   3
   1   5   6 689.991 194.279   2
   1   5   6 1021.77 199.797   3
   1   5   7 6214.85 530.616   2
   1   5   7 5473.37 457.846   3
   1   5   8 42288.9 1507.32   2
   1   5   8 45040.3 1501.86   3
   1   5   9 55698.3 1764.59   2
   1   5  10 91948.0 2422.95   2
   1   5  10 87751.7 2555.04   3
   1   5  11 2595.18 357.252   2
   1   5  11 1841.89 365.289   3
   1   5  12 27447.9 1206.44   2
   1   5  13 1752.01 328.361   2
   1   5  14 9783.58 719.509   2
   1   6  -4 50568.9 2051.32   2
   1   6  -3 108997. 3185.59   2
   1   6  -2 32303.4 701.334   1
   1   6  -1 161214. 2889.91   1
   1   6   2 34207.4 1491.41   2
   1   6   3 88550.8 2589.76   2
   1   6   4 44522.1 1691.72   2
   1   6   4 45643.3 1200.98   3
   1   6   5 4163.13 345.028   3
   1   6   5 3066.69 419.245   2
   1   6   6 150179. 3643.86   2
   1   6   6 160111. 3235.90   3
   1   6   7 6120.69 574.405   2
   1   6   7 4343.60 414.161   3
   1   6   8 36670.9 1479.85   2
   1   6   8 37705.3 1385.09   3
   1   6   9 74037.6 2232.32   2
   1   6  10 25264.7 1196.35   2
   1   6  10 23896.0 1201.89   3
   1   6  11 31301.4 1348.71   2
   1   6  12 6652.37 605.108   2
   1   6  13 20766.5 1085.64   2
   1   7  -2 91905.7 1718.01   1
   1   7  -1 11576.3 508.840   1
   1   7  -1 9845.05 888.221   2
   1   7   0 78479.1 2660.13   2
   1   7   1 3708.73 541.508   2
   1   7   2 76576.5 2554.32   2
   1   7   3 44544.9 1840.09   2
   1   7   4 10722.5 847.565   2
   1   7   5 147959. 3793.53   2
   1   7   5 155579. 3082.61   3
   1   7   6 128.499 164.067   2
   1   7   6 117.275 115.371   3
   1   7   7 154653. 3043.79   2
   1   7   7 162.791 80.1373   3
   1   7   8 11064.6 833.412   2
   1   7   8 10936.8 723.650   3
   1   7   9 15912.2 1017.14   2
   1   7  10 63179.1 2194.36   2
   1   7  10 70333.0 2212.59   3
   1   7  11 47.7942 165.461   2
   1   7  12 41740.9 1686.39   2
   1   8  -2 45059.1 1055.77   1
   1   8  -1 29809.2 941.689   1
   1   8   0 3166.13 325.574   1
   1   8   7 129.488 70.8017   3
   1   8  10 48007.6 1797.04   3
   1   9  -2 1050.47 142.136   1
   1   9  -1 36014.0 1128.86   1
   1   9   0 40424.4 1329.45   1
   1   9   1 14.2974 55.5640   1
   1  10   1 41656.4 1496.82   1
   2 -13  -4 13418.5 1280.80   2
   2 -13  -3 1356.81 529.649   2
   2 -13  -2 31451.3 2077.60   2
   2 -13  -1 5037.91 904.185   2
   2 -12 -10 15094.8 1312.32   3
   2 -12  -9 3082.80 610.705   3
   2 -12  -8 8508.18 951.042   3
   2 -12  -7 999.567 416.471   3
   2 -12  -6 8858.48 947.763   2
   2 -12  -6 8903.96 931.144   3
   2 -12  -5 23307.9 1586.06   2
   2 -12  -5 22996.9 1470.96   3
   2 -12  -4 3134.42 640.302   2
   2 -12  -4 2438.18 516.904   3
   2 -12  -3 26499.3 1769.99   2
   2 -12  -3 24565.3 1480.41   3
   2 -12  -2 3382.02 726.911   2
   2 -12  -2 3216.00 553.044   3
   2 -12  -1 20365.1 1612.73   2
   2 -12  -1 22531.5 1391.36   3
   2 -12   0 7520.66 1028.93   2
   2 -12   0 6461.73 759.334   3
   2 -12   1 6018.10 912.821   2
   2 -12   2 23352.2 1809.66   2
   2 -12   3 590.031 434.414   2
   2 -11 -12 11147.0 1191.86   3
   2 -11 -11 1584.08 461.153   3
   2 -11 -10 8172.54 966.266   3
   2 -11  -9 25941.7 1659.07   3
   2 -11  -8-166.479 307.276   3
   2 -11  -7 37003.7 1823.57   2
   2 -11  -7 36460.1 1903.98   3
   2 -11  -6 9779.60 933.896   2
   2 -11  -6 12192.1 1070.79   3
   2 -11  -5 29052.0 1691.16   2
   2 -11  -5 27867.6 1599.38   3
   2 -11  -4 26066.0 1647.90   2
   2 -11  -4 25306.3 1498.55   3
   2 -11  -3 8231.39 929.874   2
   2 -11  -3 7699.94 807.026   3
   2 -11  -2 21123.5 1518.54   2
   2 -11  -2 19085.1 1269.89   3
   2 -11  -1 11958.9 1167.00   2
   2 -11  -1 12992.7 1017.11   3
   2 -11   0 14239.4 1327.14   2
   2 -11   0 13790.1 1051.74   3
   2 -11   1 17570.8 1468.63   2
   2 -11   1 19101.7 1243.97   3
   2 -11   2 11417.5 967.709   3
   2 -11   2 11262.0 1213.75   2
   2 -11   3 37086.0 2238.57   2
   2 -11   4 717.227 403.977   2
   2 -11   5 32392.0 2173.33   2
   2 -11   6 34273.0 2293.97   2
   2 -10 -13 5663.53 884.414   3
   2 -10 -12 519.960 319.456   3
   2 -10 -11 15709.6 1347.68   3
   2 -10 -10 7947.14 943.730   3
   2 -10  -9 34337.3 1910.22   3
   2 -10  -8 7119.73 843.453   3
   2 -10  -7 30.2875 270.630   3
   2 -10  -7-58.2921 189.171   2
   2 -10  -6 45111.9 1971.08   2
   2 -10  -6 42155.4 1988.32   3
   2 -10  -5 351.044 273.327   2
   2 -10  -5 494.236 293.382   3
   2 -10  -4 31010.9 1695.43   2
   2 -10  -4 33043.9 1665.28   3
   2 -10  -3 14315.2 1075.19   3
   2 -10  -3 13157.1 1110.65   2
   2 -10  -2 1529.25 462.957   2
   2 -10  -2 385.545 212.562   3
   2 -10  -1 28618.6 1702.03   2
   2 -10  -1 28548.4 1487.06   3
   2 -10   0 4849.52 759.479   2
   2 -10   0 4120.98 565.196   3
   2 -10   1 50371.7 2429.86   2
   2 -10   1 52996.0 2093.49   3
   2 -10   2 9743.83 1070.92   2
   2 -10   3 25489.2 1774.84   2
   2 -10   4 18450.1 1538.06   2
   2 -10   5 2716.68 667.427   2
   2 -10   6 17290.2 1548.24   2
   2 -10   7 3250.83 776.067   2
   2 -10   8 4000.76 837.306   2
   2  -9 -14 2678.52 661.873   3
   2  -9 -13 6424.37 927.378   3
   2  -9 -12 8311.49 1024.50   3
   2  -9 -11-68.7295 293.337   3
   2  -9 -10 18309.5 1384.37   3
   2  -9  -9 37184.4 1967.64   3
   2  -9  -8 35969.9 1516.92   2
   2  -9  -8 35940.0 1864.61   3
   2  -9  -7 3345.05 493.839   2
   2  -9  -7 3166.47 556.139   3
   2  -9  -6 1566.70 355.638   2
   2  -9  -6 1145.55 362.920   3
   2  -9  -5 60109.9 2255.20   2
   2  -9  -5 62579.3 2380.20   3
   2  -9  -4 8861.59 843.986   2
   2  -9  -4 8800.33 811.675   3
   2  -9  -3 22637.0 1371.47   2
   2  -9  -3 20001.7 1240.20   3
   2  -9  -2 21896.4 1386.15   2
   2  -9  -2 21194.4 1247.53   3
   2  -9  -1 10391.7 987.715   2
   2  -9  -1 10494.7 855.173   3
   2  -9   0 68512.4 2353.21   3
   2  -9   0 68831.5 2690.04   2
   2  -9   1 14984.9 1229.93   2
   2  -9   2 21431.4 1511.65   2
   2  -9   3 11865.5 1133.05   2
   2  -9   4 20103.1 1514.48   2
   2  -9   5 11836.2 1195.77   2
   2  -9   6 1147.51 476.281   2
   2  -9   7 59320.8 2850.20   2
   2  -9   7 62086.2 2122.35   1
   2  -9   8 1467.36 345.732   1
   2  -9   8 1303.95 492.713   2
   2  -9   9 8222.89 1089.34   2
   2  -9  10 17307.3 1622.23   2
   2  -9  11 9414.98 1267.20   2
   2  -8 -14 25074.6 1839.95   3
   2  -8 -13 22514.2 1699.46   3
   2  -8 -12 887.043 448.836   3
   2  -8 -11 30638.0 1854.61   3
   2  -8 -10 211.966 307.815   3
   2  -8  -9 48938.0 1585.54   2
   2  -8  -9 52682.6 2307.27   3
   2  -8  -8 715.115 239.828   2
   2  -8  -8 173.459 315.275   3
   2  -8  -7 28582.7 1292.89   2
   2  -8  -7 26753.0 1519.06   3
   2  -8  -6 62113.4 2063.74   2
   2  -8  -6 56914.0 2275.60   3
   2  -8  -5 3016.21 467.329   2
   2  -8  -5 2805.53 481.044   3
   2  -8  -4 76628.3 2485.78   2
   2  -8  -4 78539.6 2592.74   3
   2  -8  -3 14515.7 1023.82   2
   2  -8  -3 14837.4 1009.66   3
   2  -8  -2 43251.9 1879.15   2
   2  -8  -2 43592.8 1774.91   3
   2  -8  -1 39425.4 1836.00   2
   2  -8  -1 43296.5 1746.61   3
   2  -8   0 2449.38 433.073   3
   2  -8   0 2534.26 493.310   2
   2  -8   1 81644.5 2870.29   2
   2  -8   2 10481.5 995.752   2
   2  -8   3 21415.5 1459.91   2
   2  -8   4 25803.0 1619.14   2
   2  -8   4 24978.5 1261.19   1
   2  -8   5 27699.4 1737.05   2
   2  -8   5 27688.9 1312.30   1
   2  -8   6 83087.6 3213.17   2
   2  -8   6 84163.4 2516.28   1
   2  -8   7 406.545 222.796   1
   2  -8   7 1544.85 515.435   2
   2  -8   8 113240. 3077.34   1
   2  -8   8 118898. 4110.17   2
   2  -8   9 633.385 268.771   1
   2  -8   9 339.109 367.815   2
   2  -8  10 47542.1 1823.33   1
   2  -8  10 45274.7 2546.33   2
   2  -8  11 20515.3 1738.78   2
   2  -8  12 10301.6 1245.88   2
   2  -8  13 37862.5 2489.64   2
   2  -7 -15 16073.9 1515.95   3
   2  -7 -14 29121.5 1969.86   3
   2  -7 -13 11536.9 1208.98   3
   2  -7 -12 9928.68 1096.35   3
   2  -7 -11 5552.00 790.530   3
   2  -7 -10 15676.7 1253.05   3
   2  -7  -9 61.9216 104.107   2
   2  -7  -9-29.8040 236.912   3
   2  -7  -8 25145.5 1484.31   3
   2  -7  -8 25307.7 1032.26   2
   2  -7  -7 5850.97 508.618   2
   2  -7  -7 6019.44 716.916   3
   2  -7  -6 561.697 209.095   2
   2  -7  -6 624.238 324.563   3
   2  -7  -5 138595. 3351.16   2
   2  -7  -5 139451. 3711.18   3
   2  -7  -4 13153.3 878.171   2
   2  -7  -4 15204.4 1019.46   3
   2  -7  -3 32723.5 1454.99   2
   2  -7  -3 31554.5 1462.93   3
   2  -7  -2 22060.5 1206.57   2
   2  -7  -2 20474.7 1142.11   3
   2  -7  -1 10408.9 845.104   2
   2  -7  -1 10400.2 799.605   3
   2  -7   0 64043.8 2289.49   2
   2  -7   1 3219.29 529.916   2
   2  -7   2 45943.4 1992.63   2
   2  -7   2 44819.7 1703.42   1
   2  -7   3 39020.3 1850.17   2
   2  -7   3 38611.3 1552.91   1
   2  -7   4 61944.6 2484.65   2
   2  -7   4 63232.5 2058.33   1
   2  -7   5 30855.5 1380.96   1
   2  -7   5 31024.7 1744.85   2
   2  -7   6 10229.6 776.423   1
   2  -7   6 11065.4 1061.02   2
   2  -7   7 28772.1 1353.21   1
   2  -7   7 29772.3 1802.18   2
   2  -7   8 335.736 211.495   1
   2  -7   8-251.347 314.432   2
   2  -7   9 2950.18 648.067   2
   2  -7   9 2203.56 429.800   1
   2  -7  10 7825.27 712.813   1
   2  -7  10 7639.31 989.353   2
   2  -7  11 10928.0 857.747   1
   2  -7  11 13139.1 1340.48   2
   2  -7  12 27840.0 1431.42   1
   2  -7  12 27234.2 1983.78   2
   2  -7  13 245.103 309.078   2
   2  -7  14 14399.7 1512.04   2
   2  -6 -15 3788.55 739.102   3
   2  -6 -14 28667.3 1936.56   3
   2  -6 -13 4330.55 736.023   3
   2  -6 -12 1090.88 399.549   3
   2  -6 -11 4094.12 677.164   3
   2  -6 -10 2429.33 495.855   3
   2  -6  -9 29180.7 1623.01   3
   2  -6  -9 28919.6 805.818   2
   2  -6  -8 47159.5 1298.41   2
   2  -6  -8 50372.1 2093.13   3
   2  -6  -7 63037.8 1690.84   2
   2  -6  -7 60552.9 2304.95   3
   2  -6  -6 45965.3 1482.22   2
   2  -6  -6 47264.4 1924.55   3
   2  -6  -5 902.706 326.899   3
   2  -6  -5 199.865 159.687   2
   2  -6  -4 79203.3 2246.88   2
   2  -6  -4 81393.1 2508.84   3
   2  -6  -3 2119.77 382.278   3
   2  -6  -3 1866.04 326.161   2
   2  -6  -2 28737.5 1308.69   2
   2  -6  -2 28321.5 1310.88   3
   2  -6  -1 9403.08 737.712   2
   2  -6  -1 9114.55 711.387   3
   2  -6   0 38528.4 1612.70   2
   2  -6   1 65128.9 2230.88   2
   2  -6   1 64270.5 2049.75   1
   2  -6   2 17599.3 985.953   1
   2  -6   2 18962.3 1158.85   2
   2  -6   3 34396.8 1409.33   1
   2  -6   4 20032.6 1052.46   1
   2  -6   5 67136.5 2113.07   1
   2  -6   6 40667.8 1596.26   1
   2  -6   7 10415.6 785.996   1
   2  -6   8 7415.26 669.334   1
   2  -6   9 9807.95 790.308   1
   2  -6  10 755.391 284.678   1
   2  -6  11 42563.3 1775.98   1
   2  -6  12 6461.56 690.184   1
   2  -6  12 8308.11 1050.70   2
   2  -6  13 19124.7 1211.03   1
   2  -6  13 17847.1 1564.84   2
   2  -6  14-619.551 485.870   2
   2  -6  14-286.014 304.166   1
   2  -6  15 17764.2 1651.19   2
   2  -6  16 942.926 469.156   2
   2  -5 -16 3945.76 786.917   3
   2  -5 -15 43037.4 2451.44   3
   2  -5 -14 6056.28 918.282   3
   2  -5 -13 26971.3 1798.98   3
   2  -5 -12 5353.63 811.831   3
   2  -5 -11 37872.4 1989.36   3
   2  -5 -10 120689. 3716.58   3
   2  -5  -9 1777.75 451.194   3
   2  -5  -8 140329. 2480.20   2
   2  -5  -8 141886. 3854.43   3
   2  -5  -7 7714.70 422.610   2
   2  -5  -7 6976.61 730.157   3
   2  -5  -6 44336.4 1278.40   2
   2  -5  -6 45214.3 1839.32   3
   2  -5  -5 97526.9 2297.15   2
   2  -5  -5 101423. 2860.17   3
   2  -5  -4 44702.8 1451.25   2
   2  -5  -4 50856.5 1838.02   3
   2  -5  -3 41423.7 1597.82   3
   2  -5  -3 42730.0 1444.61   2
   2  -5  -2 16723.3 882.515   2
   2  -5  -2 15274.0 905.930   3
   2  -5  -1 23370.7 1113.25   3
   2  -5   0 949.909 242.491   1
   2  -5   1 162974. 3663.18   1
   2  -5   2 119878. 2949.29   1
   2  -5   3 16005.9 905.287   1
   2  -5   4 111207. 2826.13   1
   2  -5   5 10700.5 748.567   1
   2  -5   6 22336.7 1120.90   1
   2  -5   7 72068.4 2230.25   1
   2  -5   8 7029.58 653.272   1
   2  -5   9 136308. 3493.20   1
   2  -5  10-295.691 244.469   1
   2  -5  11 47885.7 1933.92   1
   2  -5  12 5109.71 630.295   1
   2  -5  13 18366.9 1206.35   1
   2  -5  14 13806.5 1064.76   1
   2  -5  15 365.908 323.111   1
   2  -5  15-279.544 384.882   2
   2  -5  16 18821.2 1665.10   2
   2  -5  17 9892.54 1228.47   2
   2  -4 -16 2982.78 685.692   3
   2  -4 -15 200.132 399.190   3
   2  -4 -14 3218.04 688.752   3
   2  -4 -13 1000.60 475.870   3
   2  -4 -12 86229.1 3214.82   3
   2  -4 -11 21839.4 1474.82   3
   2  -4 -10 88287.7 3040.77   3
   2  -4  -9 68889.8 2534.93   3
   2  -4  -8 59144.3 2224.74   3
   2  -4  -7 69729.6 1318.59   2
   2  -4  -7 70302.6 2399.09   3
   2  -4  -6 980.298 146.136   2
   2  -4  -6 994.751 282.186   3
   2  -4  -5 6412.74 401.365   2
   2  -4  -5 7545.84 678.908   3
   2  -4  -4 163503. 3734.14   3
   2  -4  -4 152445. 3114.93   2
   2  -4  -3 8101.80 641.847   3
   2  -4  -2 7063.22 591.547   3
   2  -4  -1 1573.13 291.707   1
   2  -4   0 268955. 5253.53   1
   2  -4   1 253572. 5000.55   1
   2  -4   2 35587.0 1336.10   1
   2  -4   3 53878.1 1731.12   1
   2  -4   4 444.501 199.595   1
   2  -4   5 140118. 3291.51   1
   2  -4   6 18364.9 999.625   1
   2  -4   7 94922.6 2817.73   3
   2  -4   7 100445. 2725.13   1
   2  -4   8 58037.5 1999.56   1
   2  -4   9 17649.5 1060.26   1
   2  -4  10 69934.1 2346.56   1
   2  -4  11 2049.49 393.279   1
   2  -4  12 112676. 3280.03   1
   2  -4  13 36628.8 1748.72   1
   2  -4  14 1125.22 352.803   1
   2  -4  15 16689.3 1232.02   1
   2  -4  16 2367.70 534.302   1
   2  -4  17 9603.06 990.165   1
   2  -4  18 13244.0 1421.75   2
   2  -3 -17 7.21761 482.371   3
   2  -3 -16 32556.8 2150.92   3
   2  -3 -15 5526.07 901.919   3
   2  -3 -14 7607.41 987.121   3
   2  -3 -13 15524.5 1333.98   3
   2  -3 -12 1066.01 445.995   3
   2  -3 -11 57300.7 2442.75   3
   2  -3 -10 32230.9 1715.92   3
   2  -3  -9 18785.0 1225.14   3
   2  -3  -8 68171.6 2386.65   3
   2  -3  -7 160.473 195.571   3
   2  -3  -6 76147.7 1380.69   2
   2  -3  -6 76794.0 2403.48   3
   2  -3  -6 75769.2 1372.40   2
   2  -3  -5 6330.03 326.645   2
   2  -3  -5 5759.71 589.467   3
   2  -3  -4 98701.4 2652.79   3
   2  -3  -3 139918. 3259.26   3
   2  -3  -2 45465.4 1531.63   3
   2  -3  -2 45187.8 1521.56   1
   2  -3  -1 301750. 5679.03   1
   2  -3   0 2899.18 355.178   1
   2  -3   1 167096. 3547.60   1
   2  -3   2 129062. 2952.49   1
   2  -3   3 262.238 146.704   1
   2  -3   4 122818. 2931.40   1
   2  -3   5 32157.9 1294.96   1
   2  -3   6 137037. 3292.53   1
   2  -3   7 20075.6 1111.76   3
   2  -3   7 21606.6 1100.74   1
   2  -3   8 95834.4 2796.57   3
   2  -3   8 91401.6 2637.04   1
   2  -3   9 22736.6 1215.32   1
   2  -3  10 2721.04 446.802   1
   2  -3  11 117572. 3308.63   1
   2  -3  12 42629.8 1853.83   1
   2  -3  13 27836.5 1514.40   1
   2  -3  14 37888.8 1842.44   1
   2  -3  15 1226.76 415.217   1
   2  -3  16 66649.7 2673.96   1
   2  -3  17 219.661 337.905   1
   2  -3  18 10177.6 1040.87   1
   2  -3  19 2764.03 697.560   2
   2  -2 -17 6616.34 1071.04   3
   2  -2 -16 3226.15 696.288   3
   2  -2 -15 26423.4 1856.76   3
   2  -2 -14 43219.9 2301.28   3
   2  -2 -13 63184.3 2735.68   3
   2  -2 -12 48420.5 2278.89   3
   2  -2 -11 3375.18 608.590   3
   2  -2 -10 17697.7 1232.29   3
   2  -2  -9 24136.8 1369.07   3
   2  -2  -8 12766.3 957.441   3
   2  -2  -7 41195.2 1694.30   3
   2  -2  -6 1004.72 269.078   3
   2  -2  -5 184791. 4031.15   3
   2  -2  -5 175315. 2958.55   2
   2  -2  -4 10742.7 734.762   3
   2  -2  -4 11849.7 455.831   2
   2  -2  -3 242823. 4819.38   3
   2  -2  -2 16728.7 841.556   3
   2  -2  -2 15778.6 803.886   1
   2  -2  -1 216594. 4257.15   1
   2  -2   0 289776. 5363.12   1
   2  -2   1 67965.9 1854.06   1
   2  -2   2 26175.5 1050.16   1
   2  -2   3 16248.4 821.750   1
   2  -2   4 40865.8 1430.00   1
   2  -2   5 84302.7 2287.32   1
   2  -2   6 22939.0 1102.22   1
   2  -2   7 94482.9 2590.80   1
   2  -2   8 10393.3 773.127   1
   2  -2   9 33463.8 1535.39   3
   2  -2   9 30887.2 1424.72   1
   2  -2  10 61070.5 2170.66   1
   2  -2  11 13428.5 992.129   1
   2  -2  12 63287.3 2345.50   1
   2  -2  13 26571.0 1507.63   1
   2  -2  14 3948.21 627.306   1
   2  -2  15 9397.86 949.567   1
   2  -2  16 11697.4 1084.65   1
   2  -2  17 21248.2 1512.39   1
   2  -2  18 2141.17 518.246   1
   2  -2  19 14797.9 1340.84   1
   2  -1 -17 252.050 379.456   3
   2  -1 -16 16467.8 1519.99   3
   2  -1 -15 11663.8 1236.57   3
   2  -1 -14 7891.46 983.432   3
   2  -1 -13 21967.1 1539.61   3
   2  -1 -12 2686.76 548.005   3
   2  -1 -11 40527.2 1956.10   3
   2  -1 -10 190.838 230.486   3
   2  -1  -9 58062.5 2209.31   3
   2  -1  -8 13451.8 957.066   3
   2  -1  -7 6087.79 613.768   3
   2  -1  -6 5008.27 532.773   3
   2  -1  -5 3223.04 205.015   2
   2  -1  -5 3005.97 401.661   3
   2  -1  -4 180479. 3153.90   2
   2  -1  -4 183180. 3898.51   3
   2  -1  -3 10910.5 676.631   3
   2  -1  -3 10402.1 457.767   2
   2  -1  -2 44556.6 1406.39   3
   2  -1  -2 44362.8 1165.90   2
   2  -1  -2 42875.1 1345.72   1
   2  -1  -1 98913.7 2273.61   1
   2  -1  -1 94099.7 2254.43   3
   2  -1  -1 96442.7 2078.09   2
   2  -1   0 15786.9 742.075   1
   2  -1   1 71401.3 1849.00   1
   2  -1   2 22618.0 943.779   1
   2  -1   3 331555. 6055.70   1
   2  -1   4 1278.43 244.906   1
   2  -1   5 43260.1 1503.27   1
   2  -1   6 5844.16 545.195   1
   2  -1   7 8003.39 644.646   1
   2  -1   8 57592.2 1959.57   1
   2  -1   9 759.971 269.940   1
   2  -1  10 3846.13 511.918   1
   2  -1  11 178299. 4398.68   1
   2  -1  12 1952.21 418.413   1
   2  -1  13 6209.21 739.773   1
   2  -1  14 3908.81 602.489   1
   2  -1  15 38774.1 1983.84   1
   2  -1  16 9965.79 1019.09   1
   2  -1  17 2108.61 549.666   1
   2  -1  18 9335.65 1074.89   1
   2  -1  19 3709.44 712.057   1
   2  -1  20 23694.0 1773.50   1
   2   0 -17 11445.7 1296.63   3
   2   0 -16 2695.87 674.816   3
   2   0 -15 11190.7 1184.82   3
   2   0 -14 6295.19 882.354   3
   2   0 -13 3503.68 630.725   3
   2   0 -12 6842.53 820.183   3
   2   0 -11 18953.4 1288.61   3
   2   0 -10 113168. 3371.87   3
   2   0  -9 32801.1 1569.21   3
   2   0  -8 43058.2 1750.28   3
   2   0  -7 20975.5 1130.31   3
   2   0  -6 124356. 3103.46   3
   2   0  -6 126681. 2383.97   2
   2   0  -5 142106. 3337.07   3
   2   0  -5 150575. 2761.57   2
   2   0  -4 17228.0 628.713   2
   2   0  -4 15908.5 841.705   3
   2   0  -3 11913.7 535.864   2
   2   0  -3 13472.0 715.958   3
   2   0  -3 13240.3 657.704   1
   2   0  -2 49136.0 1385.10   1
   2   0  -2 48894.8 1450.55   3
   2   0  -2 48475.0 1260.95   2
   2   0  -1 31441.5 1048.97   1
   2   0  -1 33914.3 1105.00   3
   2   0  -1 33780.9 1016.27   2
   2   0   0 222566. 4122.52   1
   2   0   0 218226. 4062.57   2
   2   0   1 2410.08 288.022   1
   2   0   1 2328.17 266.826   2
   2   0   2 198494. 3885.52   1
   2   0   3 36507.6 1263.50   1
   2   0   4 13656.0 764.468   1
   2   0   5 93028.0 2414.12   1
   2   0   6 23846.9 1111.45   1
   2   0   7 277644. 5588.27   1
   2   0   8 24522.8 1220.66   1
   2   0   9 88218.6 2630.20   1
   2   0  10 20510.5 1200.22   1
   2   0  10 19544.1 1171.08   3
   2   0  11 11019.8 900.152   1
   2   0  12 67501.4 2496.74   1
   2   0  13 28529.9 1610.22   1
   2   0  14 36216.6 1887.88   1
   2   0  15 2952.01 595.729   1
   2   0  16 25212.4 1665.42   1
   2   0  17 18864.3 1474.91   1
   2   0  18 12802.2 1257.93   1
   2   0  19 17339.2 1506.76   1
   2   0  20 9204.20 1135.39   1
   2   1 -17 11835.5 1312.23   3
   2   1 -16 19008.7 1578.54   3
   2   1 -15 278.171 408.100   3
   2   1 -14 27073.8 1758.62   3
   2   1 -13 6039.73 792.430   3
   2   1 -12 112668. 3564.01   3
   2   1 -11 14301.3 1116.17   3
   2   1 -10 2152.53 430.115   3
   2   1  -9 88224.1 2735.04   3
   2   1  -8 1317.17 315.026   3
   2   1  -7 57511.6 1494.81   2
   2   1  -7 56231.8 1928.85   3
   2   1  -6 26312.7 930.409   2
   2   1  -6 25438.6 1163.27   3
   2   1  -5 3400.67 320.358   2
   2   1  -5 4009.35 428.002   3
   2   1  -4 123517. 2589.66   2
   2   1  -4 123544. 2809.15   3
   2   1  -3 5745.71 404.957   2
   2   1  -3 5731.00 452.064   3
   2   1  -3 5359.72 385.781   1
   2   1  -2 15561.3 654.429   1
   2   1  -2 15118.3 677.158   2
   2   1  -2 15829.8 713.582   3
   2   1  -1 24012.8 890.713   2
   2   1  -1 23627.2 838.022   1
   2   1  -1 24370.1 862.625   3
   2   1   0 266774. 4798.39   1
   2   1   0 274406. 4897.38   2
   2   1   1 54639.7 1475.62   1
   2   1   1 55249.6 1510.36   2
   2   1   2 4792.88 396.929   1
   2   1   3 196453. 3923.04   1
   2   1   4 1874.84 295.443   1
   2   1   5 62877.9 1880.39   1
   2   1   5 61001.1 1707.61   3
   2   1   6 391299. 7143.13   1
   2   1   6 376647. 6884.64   3
   2   1   6 383527. 6934.81   2
   2   1   7 1769.46 327.907   1
   2   1   7 1944.96 305.965   2
   2   1   7 1187.83 249.239   3
   2   1   8 170463. 4005.31   1
   2   1   8 171984. 3769.94   2
   2   1   9 3263.45 404.343   2
   2   1   9 3475.55 492.766   1
   2   1  10 69488.5 2306.90   3
   2   1  10 63889.6 2291.91   1
   2   1  10 67436.0 2104.14   2
   2   1  11 28593.8 1513.40   1
   2   1  11 30797.1 1366.10   2
   2   1  12 38005.5 1822.90   1
   2   1  12 36506.7 1552.79   2
   2   1  13 459.466 232.141   2
   2   1  13 1253.26 375.939   1
   2   1  14 7925.41 903.190   1
   2   1  15 31469.8 1845.45   1
   2   1  16 13790.3 1250.64   1
   2   1  17 26084.9 1791.42   1
   2   1  18 32786.0 2074.00   1
   2   1  19 61.9533 359.195   1
   2   1  20 9698.86 1220.28   1
   2   2 -17 2387.61 695.330   3
   2   2 -16 363.413 392.214   3
   2   2 -15 31774.5 1965.19   3
   2   2 -14 134.810 324.876   3
   2   2 -13 80063.3 3000.83   3
   2   2 -12 9427.17 929.997   3
   2   2 -11 52425.5 2176.30   3
   2   2 -10 68202.0 2414.40   3
   2   2  -9 29792.7 1453.50   3
   2   2  -8 31630.5 1424.70   3
   2   2  -7 9389.49 717.513   3
   2   2  -7 9953.36 640.687   2
   2   2  -6 1781.64 315.655   3
   2   2  -6 1508.07 245.865   2
   2   2  -5 195076. 3957.54   2
   2   2  -5 196509. 4027.12   3
   2   2  -4 56955.6 1667.14   2
   2   2  -4 57744.2 1624.86   3
   2   2  -3 252320. 4834.89   2
   2   2  -3 257388. 4683.60   3
   2   2  -3 258628. 4484.26   1
   2   2  -2 12971.0 554.472   1
   2   2  -2 12992.5 689.463   2
   2   2  -2 13772.3 623.033   3
   2   2  -1 181356. 3652.62   2
   2   2  -1 179911. 3334.67   1
   2   2  -1 183860. 3374.50   3
   2   2   0 124076. 2761.77   2
   2   2   0 126910. 2543.13   1
   2   2   0 125755. 2437.68   3
   2   2   1 36284.5 1125.37   1
   2   2   2 61583.0 1652.54   1
   2   2   3 12330.7 678.000   1
   2   2   4 240447. 4743.48   1
   2   2   4 244864. 4433.51   3
   2   2   5 5274.28 415.305   3
   2   2   5 4745.93 477.112   1
   2   2   6 42045.6 1373.19   3
   2   2   6 39744.1 1515.52   1
   2   2   6 40422.1 1415.55   2
   2   2   7 162207. 2937.00   1
   2   2   7 163872. 2643.12   2
   2   2   8 492.180 188.185   2
   2   2   8 398.445 184.580   1
   2   2   9 42634.9 1763.11   1
   2   2   9 42256.6 1553.70   2
   2   2  10 4687.57 608.701   1
   2   2  10 3798.94 455.438   2
   2   2  10 4564.76 529.573   3
   2   2  11 2790.22 488.633   1
   2   2  11 2692.13 400.611   2
   2   2  12 141721. 4073.14   1
   2   2  12 152956. 3677.82   2
   2   2  13 8846.23 930.428   1
   2   2  13 10547.9 810.060   2
   2   2  14 17358.5 1345.96   1
   2   2  15 25823.7 1704.89   1
   2   2  16 41496.4 2260.94   1
   2   2  17 7426.90 1014.61   1
   2   2  18 2424.93 609.442   1
   2   2  19 10703.4 1253.54   1
   2   3 -17 21163.5 1708.25   3
   2   3 -16 5605.70 879.910   3
   2   3 -15 1200.78 480.791   3
   2   3 -14 12721.4 1176.23   3
   2   3 -13 1642.35 433.388   3
   2   3 -12 48210.1 2146.76   3
   2   3 -11 9785.85 888.912   3
   2   3 -10 610.145 305.386   3
   2   3  -9 183811. 4336.50   3
   2   3  -8 24400.8 1216.07   3
   2   3  -7 11533.5 829.174   2
   2   3  -7 96632.8 2168.50   3
   2   3  -6 47307.7 1414.37   3
   2   3  -6-37.7848 46.0262   2
   2   3  -5 11818.2 851.267   2
   2   3  -5 221461. 2841.32   3
   2   3  -4 218758. 4580.07   2
   2   3  -4 228554. 4263.26   3
   2   3  -3 97326.6 2504.57   2
   2   3  -3 93255.0 2102.37   3
   2   3  -3 97391.4 1904.91   1
   2   3  -2 94289.1 1905.48   1
   2   3  -2 97763.5 2482.80   2
   2   3  -2 96654.0 2021.48   3
   2   3  -1 71380.5 2016.43   2
   2   3  -1 70479.3 1577.10   1
   2   3  -1 72013.3 1551.36   3
   2   3   0 170250. 3707.44   2
   2   3   0 178864. 3095.83   3
   2   3   0 176524. 3311.23   1
   2   3   1 112876. 2413.63   1
   2   3   2 1918.66 260.505   1
   2   3   3 111126. 2619.58   1
   2   3   3 116043. 2257.39   3
   2   3   4 6140.18 392.413   3
   2   3   4 6843.20 541.713   1
   2   3   5 147240. 3328.01   2
   2   3   5 144510. 3383.44   1
   2   3   5 150107. 3015.08   3
   2   3   6 61692.9 1693.92   3
   2   3   6 59067.2 1938.09   1
   2   3   6 58333.3 1817.88   2
   2   3   7 137331. 3148.69   1
   2   3   7 134723. 2907.25   2
   2   3   8 15110.9 853.805   3
   2   3   8 14744.9 860.795   2
   2   3   9 28742.2 1270.16   2
   2   3  10 86299.3 2565.40   3
   2   3  10 87573.9 2494.27   2
   2   3  11 38161.4 1647.06   3
   2   3  11 37504.2 1537.59   2
   2   3  12 55521.9 1974.85   2
   2   3  13 95930.5 2794.79   2
   2   3  14 29447.6 1797.26   1
   2   3  15 53034.8 2534.76   1
   2   3  16 89.6449 302.072   1
   2   3  17 33141.1 2109.80   1
   2   3  18 5362.77 893.672   1
   2   3  19 578.276 449.447   1
   2   4 -17 593.975 392.044   3
   2   4 -16 17953.3 1489.10   3
   2   4 -15 15995.8 1350.73   3
   2   4 -14 3584.99 639.421   3
   2   4 -13 26986.7 1608.61   3
   2   4 -12 1462.99 441.384   3
   2   4 -11 9606.84 871.755   3
   2   4 -10 414.401 257.454   3
   2   4  -9 314.285 210.377   3
   2   4  -8 74674.7 2283.05   3
   2   4  -7 20154.0 1017.76   3
   2   4  -6 121362. 2864.66   3
   2   4  -5 5094.48 436.074   3
   2   4  -4 203432. 3825.96   3
   2   4  -4 197259. 4470.95   2
   2   4  -3 15698.5 949.514   2
   2   4  -3 17380.7 664.823   3
   2   4  -2 103713. 1949.95   1
   2   4  -2 105677. 2800.18   2
   2   4  -2 105522. 2042.88   3
   2   4  -1 31720.5 1365.45   2
   2   4  -1 35073.9 926.027   1
   2   4  -1 35956.9 843.079   3
   2   4   0 105355. 1852.14   3
   2   4   0 110080. 2219.11   1
   2   4   1 25303.9 911.523   1
   2   4   1 25162.9 586.248   3
   2   4   2 20668.1 889.052   1
   2   4   2 21467.9 575.214   3
   2   4   3 5989.71 320.941   3
   2   4   3 5799.33 493.020   1
   2   4   4 211914. 3744.78   3
   2   4   4 204583. 4318.79   1
   2   4   5 1283.23 272.418   2
   2   4   5 1177.31 195.290   3
   2   4   6 60307.4 1928.61   2
   2   4   6 60750.3 1632.70   3
   2   4   7 61740.7 1981.66   2
   2   4   7 62656.5 1779.21   3
   2   4   8 101999. 2623.09   2
   2   4   8 79443.5 2260.02   3
   2   4   9 53171.3 1845.16   2
   2   4  10 13816.3 906.831   2
   2   4  10 15391.2 954.096   3
   2   4  11 126019. 3256.60   2
   2   4  11 126279. 3363.11   3
   2   4  12 14.8396 176.953   2
   2   4  13 82389.0 2549.27   2
   2   4  17 859.681 459.372   1
   2   4  18 12281.7 1363.86   1
   2   4  19 3887.70 814.034   1
   2   5 -16 1752.42 525.616   3
   2   5 -15 6114.61 821.319   3
   2   5 -14 27577.5 1689.49   3
   2   5 -13 14004.9 1155.27   3
   2   5 -12 34932.4 1760.91   3
   2   5 -11 1318.34 374.050   3
   2   5 -10 15142.2 1018.65   3
   2   5  -9 22936.4 1199.60   3
   2   5  -8 37419.9 1486.82   3
   2   5  -7 4054.16 447.413   3
   2   5  -7 3529.58 530.753   2
   2   5  -6 6539.07 523.850   3
   2   5  -6 5519.09 628.628   2
   2   5  -5 57383.8 2149.45   2
   2   5  -5 58510.7 1615.30   3
   2   5  -4 48793.8 1333.47   3
   2   5  -4 45851.6 1895.23   2
   2   5  -3 10872.7 493.772   3
   2   5  -2 83568.7 1530.39   1
   2   5  -2 86355.6 1649.49   3
   2   5  -1 7142.39 352.334   1
   2   5   0 142383. 2787.79   1
   2   5   1 813.123 174.539   1
   2   5   2 190542. 3852.81   1
   2   5   3 64559.7 1249.95   3
   2   5   3 65705.4 1907.83   1
   2   5   4 65952.2 2128.02   2
   2   5   4 67043.5 1434.68   3
   2   5   5 68398.6 2158.27   2
   2   5   5 68827.4 1610.75   3
   2   5   6 340.371 188.850   2
   2   5   6 147.798 97.6131   3
   2   5   7 42808.4 1647.92   2
   2   5   7 41705.0 1348.92   3
   2   5   8 97931.6 2332.12   2
   2   5   8 6826.55 570.906   3
   2   5   9 20387.3 1123.70   2
   2   5  10 68449.0 2237.45   2
   2   5  10 67643.2 2143.20   3
   2   5  11 1103.03 312.808   2
   2   5  11 181.161 199.906   3
   2   5  12 32652.7 1503.11   2
   2   6 -15 618.470 397.515   3
   2   6 -14 8214.17 914.575   3
   2   6 -13 17374.3 1265.22   3
   2   6 -12 1381.82 395.644   3
   2   6 -11 37708.2 1737.16   3
   2   6 -10 173.246 244.988   3
   2   6  -9 41204.7 1658.45   3
   2   6  -8 28589.2 1282.08   3
   2   6  -7 144629. 3294.84   3
   2   6  -6 36221.5 1269.14   3
   2   6  -5 28219.6 1017.13   3
   2   6  -3 22654.1 1355.25   2
   2   6  -2 47614.6 1991.32   2
   2   6  -1 56330.0 2146.16   2
   2   6  -1 57970.3 1278.52   1
   2   6   0 487.122 127.340   1
   2   6   1 199093. 3881.94   1
   2   6   2 16510.7 835.992   1
   2   6   3 130333. 3461.85   2
   2   6   4 11691.0 876.698   2
   2   6   4 11131.0 415.056   3
   2   6   5 44128.6 1781.02   2
   2   6   5 45044.2 1149.87   3
   2   6   6 155132. 3815.83   2
   2   6   6 150797. 3007.45   3
   2   6   7 14859.4 998.399   2
   2   6   7 16958.0 773.132   3
   2   6   8 60221.2 1915.88   2
   2   6   8-43.6893 58.9279   3
   2   6   9 892.378 285.575   2
   2   6  10 8850.02 769.111   2
   2   6  11 27875.8 1327.16   3
   2   7  -1 15896.7 546.303   1
   2   7   0 14239.0 645.481   1
   2   7   1 85.3751 112.710   1
   2   7   2 49481.6 1621.92   1
   2   7   5 109995. 2140.18   3
   2   7   6 392.067 129.967   3
   2   7   7 78837.4 1970.47   3
   2   7   8-52.1527 47.6308   3
   2   7   9 45826.7 1569.54   3
   2   7  11 6279.04 611.480   3
   2   8  -1 11525.2 453.800   1
   2   8  -1 11773.5 444.859   1
   2   8   0 20021.5 807.774   1
   2   8   1 40746.8 1387.85   1
   2   8   6 78747.5 1773.21   3
   2   8   7 1688.11 239.600   3
   2   8   8 1699.66 253.465   3
   2   8   9 3964.08 432.727   3
   2   8  11 47162.6 1772.70   3
   2   9  -1 32412.0 817.438   1
   2   9   0 20347.3 825.095   1
   2   9   0 19426.2 760.548   1
   2   9   1 11826.3 730.796   1
   2  10   0 40868.8 1260.26   1
   2  10   1 92775.7 2434.20   1
   3 -12  -6 13098.5 1252.74   3
   3 -12  -5 621.528 407.668   3
   3 -12  -4 8985.69 1031.21   3
   3 -12  -3 20749.3 1584.89   2
   3 -12  -3 17468.3 1390.85   3
   3 -12  -2-228.144 327.777   2
   3 -12  -2 338.536 365.015   3
   3 -12  -1 2741.72 632.657   2
   3 -12  -1 3181.87 609.828   3
   3 -12   0 5210.20 865.993   2
   3 -12   0 6075.47 803.589   3
   3 -12   1 5780.00 905.495   2
   3 -12   1 5951.30 818.620   3
   3 -12   2 21074.8 1506.85   3
   3 -12   3 348.344 291.324   3
   3 -11  -8 1754.54 477.919   3
   3 -11  -7 12014.8 1189.52   3
   3 -11  -6-45.4501 304.225   3
   3 -11  -5 24457.9 1646.09   3
   3 -11  -4 4534.11 720.240   2
   3 -11  -4 4406.04 707.207   3
   3 -11  -3 11165.3 1106.42   2
   3 -11  -3 9706.78 1013.80   3
   3 -11  -2 15254.0 1319.62   2
   3 -11  -2 14752.4 1236.07   3
   3 -11  -1 8707.68 1015.90   2
   3 -11  -1 6460.01 815.731   3
   3 -11   0 5611.76 875.524   2
   3 -11   0 5658.45 784.935   3
   3 -11   1 6198.27 937.926   2
   3 -11   1 6396.81 808.091   3
   3 -11   2 25001.5 1598.28   3
   3 -11   2 24804.8 1861.11   2
   3 -11   3 23836.8 1864.41   2
   3 -11   3 22720.1 1558.05   3
   3 -11   4 738.735 552.488   2
   3 -10 -10 1130.73 483.906   3
   3 -10  -9 1119.81 435.651   3
   3 -10  -8 20082.3 1560.53   3
   3 -10  -7 2785.35 638.555   3
   3 -10  -6 20617.4 1491.56   3
   3 -10  -5 1094.60 373.051   2
   3 -10  -5 1520.45 457.304   3
   3 -10  -4 18107.1 1296.93   2
   3 -10  -4 19157.9 1401.51   3
   3 -10  -3 19812.1 1387.92   2
   3 -10  -3 20181.2 1416.68   3
   3 -10  -2 3492.93 598.604   3
   3 -10  -2 3870.97 663.758   2
   3 -10  -1 41852.1 2176.64   2
   3 -10  -1 44331.0 2100.24   3
   3 -10   0 2897.45 640.004   2
   3 -10   0 1848.46 473.264   3
   3 -10   1 50948.2 2530.77   2
   3 -10   1 50925.3 2264.08   3
   3 -10   2 5946.25 783.711   3
   3 -10   2 5072.02 823.981   2
   3 -10   3 11009.6 1208.15   2
   3 -10   4 8848.28 1113.66   2
   3 -10   5 82.5519 435.084   2
   3 -10   6 42442.8 2522.34   2
   3 -10   7 3711.78 830.457   2
   3  -9 -11 878.780 459.219   3
   3  -9 -10 46200.2 2407.23   3
   3  -9  -9 1172.26 510.151   3
   3  -9  -8 11168.8 1133.59   3
   3  -9  -7 29060.3 1774.63   3
   3  -9  -6 44449.8 1850.22   2
   3  -9  -6 48251.8 2270.60   3
   3  -9  -5 23364.9 1348.03   2
   3  -9  -5 22908.3 1523.77   3
   3  -9  -4 2519.98 503.864   3
   3  -9  -4 2227.27 452.236   2
   3  -9  -3 20467.0 1340.43   2
   3  -9  -3 19746.5 1352.96   3
   3  -9  -2 46039.1 2119.28   2
   3  -9  -2 43946.1 2045.24   3
   3  -9  -1 15866.1 1231.86   2
   3  -9  -1 15914.9 1193.46   3
   3  -9   0 43532.2 2134.74   2
   3  -9   0 42902.2 1997.33   3
   3  -9   1 348.760 307.348   3
   3  -9   1 62.0187 274.905   2
   3  -9   2 79615.8 3116.75   2
   3  -9   3 6608.00 905.839   2
   3  -9   4 33376.8 2028.44   2
   3  -9   5 19387.2 1582.95   2
   3  -9   5 18227.4 1256.40   1
   3  -9   6 4501.38 632.819   1
   3  -9   6 6298.08 942.505   2
   3  -9   7 30921.9 2091.85   2
   3  -9   7 31135.9 1650.80   1
   3  -9   8 15833.3 1521.68   2
   3  -9   8 15033.6 1145.07   1
   3  -9   9 21670.8 1802.39   2
   3  -9   9 18527.2 1262.17   1
   3  -8 -12 624.075 426.333   3
   3  -8 -11 12223.2 1241.77   3
   3  -8 -10 1110.83 472.890   3
   3  -8  -9 47110.2 2329.24   3
   3  -8  -8 394.140 357.933   3
   3  -8  -7 24297.0 1159.53   2
   3  -8  -7 22563.0 1536.73   3
   3  -8  -6 41875.2 1659.49   2
   3  -8  -6 44880.2 2141.25   3
   3  -8  -5 5216.01 719.203   3
   3  -8  -5 4869.17 573.615   2
   3  -8  -4 46599.1 2123.96   3
   3  -8  -4 46391.4 1906.23   2
   3  -8  -3 77.7579 211.430   3
   3  -8  -3-185.305 275.846   2
   3  -8  -2 44845.4 1958.53   2
   3  -8  -2 41392.4 1923.65   3
   3  -8  -1 6597.28 756.417   3
   3  -8  -1 6008.55 740.358   2
   3  -8   0 21399.0 1398.16   2
   3  -8   0 21758.7 1348.49   3
   3  -8   1 9216.02 946.987   2
   3  -8   2 530.945 388.918   2
   3  -8   3 35632.6 1958.90   2
   3  -8   3 35746.5 1743.53   1
   3  -8   4 12569.8 1179.99   2
   3  -8   4 12426.3 1006.77   1
   3  -8   5 46997.5 2381.34   2
   3  -8   5 43982.2 1966.02   1
   3  -8   6 59018.9 2314.11   1
   3  -8   6 58613.3 2751.15   2
   3  -8   7 108.988 234.263   1
   3  -8   7-23.9742 314.903   2
   3  -8   8 23990.4 1827.89   2
   3  -8   8 23634.0 1423.27   1
   3  -8   9 1176.78 342.635   1
   3  -8   9 1268.04 502.236   2
   3  -8  10 21341.3 1374.25   1
   3  -8  10 18938.6 1682.46   2
   3  -8  11 3656.40 585.137   1
   3  -8  11 2296.43 679.971   2
   3  -7 -13 797.620 498.203   3
   3  -7 -12 1937.83 552.123   3
   3  -7 -11 31905.3 1979.62   3
   3  -7 -10 23753.8 1643.50   3
   3  -7  -9-32.2625 298.134   3
   3  -7  -8 21815.9 1517.62   3
   3  -7  -7 33793.9 1288.17   2
   3  -7  -7 35560.2 1890.93   3
   3  -7  -6 24961.9 1153.94   2
   3  -7  -6 26392.8 1585.80   3
   3  -7  -5 44992.1 1690.27   2
   3  -7  -5 45404.2 2060.74   3
   3  -7  -4 416.687 229.461   3
   3  -7  -4 496.830 244.925   2
   3  -7  -3 68440.1 2299.78   2
   3  -7  -3 68479.8 2483.56   3
   3  -7  -2 11448.2 920.830   2
   3  -7  -2 11105.8 947.374   3
   3  -7  -1 14192.6 1043.22   2
   3  -7  -1 13927.8 1043.24   3
   3  -7   0 320.068 256.121   2
   3  -7   1 37828.8 1837.29   2
   3  -7   1 37164.1 1747.84   1
   3  -7   2 40145.8 1795.41   1
   3  -7   3 644.753 306.691   1
   3  -7   4 37425.5 1746.90   1
   3  -7   5 43727.6 1913.59   1
   3  -7   6 20868.5 1294.81   1
   3  -7   7 67513.5 2479.03   1
   3  -7   8 10383.2 924.211   1
   3  -7   9 52273.0 2190.37   1
   3  -7  10 2723.22 491.056   1
   3  -7  11 18707.1 1287.98   1
   3  -7  12 6771.29 799.799   1
   3  -7  13 6254.10 797.222   1
   3  -7  13 5877.87 1020.06   2
   3  -6 -14 14513.4 1458.18   3
   3  -6 -13 1423.20 505.108   3
   3  -6 -12 23670.5 1732.91   3
   3  -6 -11 71.3216 317.634   3
   3  -6 -10 34339.1 1969.72   3
   3  -6  -9 6383.89 814.619   3
   3  -6  -8 1968.91 217.778   2
   3  -6  -8 2236.54 535.368   3
   3  -6  -7 33504.2 1142.20   2
   3  -6  -7 34181.8 1822.78   3
   3  -6  -6 16375.2 832.485   2
   3  -6  -6 16999.9 1225.56   3
   3  -6  -5 29550.3 1217.81   2
   3  -6  -5 28291.1 1566.61   3
   3  -6  -4 15889.1 929.872   2
   3  -6  -4 16427.4 1141.82   3
   3  -6  -3 4499.86 610.601   3
   3  -6  -3 3758.76 494.335   2
   3  -6  -2 9313.60 763.598   2
   3  -6  -2 8911.75 808.950   3
   3  -6  -1 7991.12 756.217   3
   3  -6   0 109930. 3185.11   1
   3  -6   1 77275.1 2547.83   1
   3  -6   2 7091.86 721.400   1
   3  -6   3 80304.7 2641.83   1
   3  -6   4 5211.06 624.327   1
   3  -6   5 93425.9 2907.74   1
   3  -6   6 6729.40 710.337   1
   3  -6   7 6485.83 715.837   1
   3  -6   8 17893.9 1216.31   1
   3  -6   9 2963.45 515.315   1
   3  -6  10 29588.3 1609.97   1
   3  -6  11 182.003 226.721   1
   3  -6  12 57425.8 2386.94   1
   3  -6  13 48951.5 2216.58   1
   3  -6  14 1895.88 487.306   1
   3  -5 -14 558.612 388.157   3
   3  -5 -13 1434.51 518.377   3
   3  -5 -12-51.6194 377.234   3
   3  -5 -11 11106.2 1116.12   3
   3  -5 -10 25617.8 1645.63   3
   3  -5  -9 1315.20 403.400   3
   3  -5  -8 43691.1 2085.83   3
   3  -5  -7 173.217 205.700   3
   3  -5  -7 527.422 124.635   2
   3  -5  -7 433.056 126.317   2
   3  -5  -6 29004.8 1047.70   2
   3  -5  -6 27481.2 1556.78   3
   3  -5  -5 1214.81 347.154   3
   3  -5  -5 1446.29 262.535   2
   3  -5  -4 38794.4 1394.13   2
   3  -5  -4 36808.4 1709.21   3
   3  -5  -3 36977.8 1672.56   3
   3  -5  -2 7462.75 714.762   3
   3  -5  -1 45093.3 1823.76   3
   3  -5  -1 52028.9 1955.28   1
   3  -5   0 5259.53 608.237   1
   3  -5   1 77212.9 2483.28   1
   3  -5   2 112574. 3143.19   1
   3  -5   3 632.969 303.053   1
   3  -5   4 50820.6 1969.98   1
   3  -5   5 3851.45 543.026   1
   3  -5   6 16559.7 1111.54   1
   3  -5   7 2010.84 434.488   1
   3  -5   8 414.869 265.841   1
   3  -5   9 29899.3 1578.68   1
   3  -5  10 3072.96 525.938   1
   3  -5  11 34096.0 1773.54   1
   3  -5  12 12855.3 1097.21   1
   3  -5  13 9521.81 956.707   1
   3  -5  14 48200.2 2265.23   1
   3  -5  15 4573.17 692.467   1
   3  -5  16 12071.8 1156.68   1
   3  -4 -15 34817.5 2277.15   3
   3  -4 -14 7481.11 1054.21   3
   3  -4 -13 653.216 450.990   3
   3  -4 -12 51058.7 2534.09   3
   3  -4 -11 50354.2 2421.35   3
   3  -4 -10 31074.7 1816.36   3
   3  -4  -9 62993.3 2571.74   3
   3  -4  -8-327.569 347.546   3
   3  -4  -7 110142. 2048.99   2
   3  -4  -7 108281. 3382.93   3
   3  -4  -7 107858. 2047.00   2
   3  -4  -6 320.320 113.093   2
   3  -4  -6 597.109 136.494   2
   3  -4  -5 54924.3 2139.72   3
   3  -4  -4 23482.7 1298.63   3
   3  -4  -3 57759.4 2091.79   3
   3  -4  -2 40506.5 1667.66   3
   3  -4  -2 37855.3 1614.55   1
   3  -4  -1 32304.2 1463.62   3
   3  -4  -1 35229.8 1529.12   1
   3  -4   0 307912. 6259.00   1
   3  -4   1 21574.8 1177.57   1
   3  -4   2 6532.72 640.006   1
   3  -4   3 33991.2 1523.31   1
   3  -4   4 3715.94 497.978   1
   3  -4   5 71509.7 2381.61   1
   3  -4   6 62126.1 2227.75   1
   3  -4   7 53195.0 2080.99   1
   3  -4   8 141871. 3833.95   1
   3  -4   9 42119.8 1901.26   1
   3  -4  10 30792.3 1636.46   1
   3  -4  11 6509.07 751.644   1
   3  -4  12 50719.1 2240.57   1
   3  -4  13 19265.9 1362.74   1
   3  -4  14 73.4363 230.840   1
   3  -4  15 3270.89 622.002   1
   3  -4  16 1459.54 473.199   1
   3  -4  17 11967.4 1166.35   1
   3  -3 -15 13770.9 1420.96   3
   3  -3 -14 7761.19 1044.38   3
   3  -3 -13 59201.2 2814.74   3
   3  -3 -12 3812.45 747.198   3
   3  -3 -11 96869.4 3468.51   3
   3  -3 -10 1136.60 437.784   3
   3  -3  -9 49191.4 2209.54   3
   3  -3  -8 29163.9 1607.96   3
   3  -3  -7 3869.41 578.774   3
   3  -3  -6 33565.0 1642.66   3
   3  -3  -6 35404.9 966.463   2
   3  -3  -5 675.574 151.263   2
   3  -3  -5 535.520 256.800   3
   3  -3  -4 31735.1 1499.84   3
   3  -3  -4 33819.6 1130.06   2
   3  -3  -3 90948.5 2668.91   3
   3  -3  -2 14858.9 945.711   3
   3  -3  -2 16956.4 1000.62   1
   3  -3  -1 126462. 3195.35   1
   3  -3  -1 122148. 3164.31   3
   3  -3   0 13335.2 876.471   1
   3  -3   1 168238. 3912.47   1
   3  -3   2 130.899 144.203   1
   3  -3   3 47100.2 1784.10   1
   3  -3   4 93486.8 2709.24   1
   3  -3   5 4095.09 524.382   1
   3  -3   6 140162. 3649.16   1
   3  -3   7 1853.17 377.183   1
   3  -3   8 24307.0 1372.79   1
   3  -3   9 130402. 3663.16   1
   3  -3  10 67749.1 2501.20   1
   3  -3  11 54852.8 2279.52   1
   3  -3  12 24683.0 1504.42   1
   3  -3  13 5715.92 749.922   1
   3  -3  14 216.095 335.557   1
   3  -3  15 17962.2 1394.27   1
   3  -3  16 9082.16 1017.03   1
   3  -3  17 707.530 325.554   1
   3  -3  18 22929.1 1672.23   1
   3  -2 -15 25367.9 1905.56   3
   3  -2 -14 86.9418 314.682   3
   3  -2 -13-121.708 270.529   3
   3  -2 -12 32819.9 1970.33   3
   3  -2 -11 17379.8 1373.18   3
   3  -2 -10 27480.7 1661.86   3
   3  -2  -9 5743.67 727.090   3
   3  -2  -8 9665.18 903.311   3
   3  -2  -7 19961.7 504.306   2
   3  -2  -7 22018.6 1310.83   3
   3  -2  -6 22061.4 708.668   2
   3  -2  -6 21911.4 1285.48   3
   3  -2  -5 60690.8 2154.95   3
   3  -2  -5 58002.7 1458.21   2
   3  -2  -4 54061.8 1986.27   3
   3  -2  -4 56287.2 1500.08   2
   3  -2  -3 66741.7 2170.83   3
   3  -2  -3 67217.1 1796.19   2
   3  -2  -3 67837.7 2114.13   1
   3  -2  -2 55509.4 1899.91   3
   3  -2  -2 57307.9 1649.82   2
   3  -2  -2 55872.3 1872.27   1
   3  -2  -1 5939.70 564.592   1
   3  -2  -1 5763.38 559.694   3
   3  -2   0 61722.3 1983.97   1
   3  -2   1 10563.4 757.783   1
   3  -2   2 37962.8 1507.30   1
   3  -2   3 83427.8 2453.92   1
   3  -2   4 72530.4 2283.19   1
   3  -2   5 64377.7 2163.81   1
   3  -2   6 105404. 2984.17   1
   3  -2   7 120068. 3330.83   1
   3  -2   8 737.847 279.811   1
   3  -2   9 5515.24 658.946   1
   3  -2  10 57288.2 2277.66   1
   3  -2  11 1170.79 355.211   1
   3  -2  12 36290.7 1843.53   1
   3  -2  13 19985.3 1394.55   1
   3  -2  14 45710.4 2197.14   1
   3  -2  15 23961.8 1626.59   1
   3  -2  16 25937.8 1712.27   1
   3  -2  17 7524.06 960.798   1
   3  -2  18-319.546 387.377   1
   3  -2  19 27063.3 1892.94   1
   3  -1 -16 26364.1 1985.61   3
   3  -1 -15 989.604 442.953   3
   3  -1 -14 43123.7 2384.03   3
   3  -1 -13 6991.45 941.131   3
   3  -1 -12 5848.51 849.460   3
   3  -1 -11 44563.9 2207.02   3
   3  -1 -10 1698.05 457.429   3
   3  -1  -9 39536.2 1903.77   3
   3  -1  -8 7699.51 787.115   3
   3  -1  -7 51339.6 1179.26   2
   3  -1  -7 51972.0 2054.86   3
   3  -1  -6 116609. 2358.05   2
   3  -1  -6 121118. 3301.45   3
   3  -1  -5 126909. 2610.16   2
   3  -1  -5 127385. 3384.36   3
   3  -1  -4 138421. 3460.32   3
   3  -1  -4 137139. 2842.09   2
   3  -1  -3 1140.09 210.717   2
   3  -1  -3 1108.57 261.536   1
   3  -1  -3 1491.70 313.123   3
   3  -1  -2 141386. 3316.24   1
   3  -1  -2 139605. 3375.70   3
   3  -1  -2 145890. 3088.49   2
   3  -1  -1 789.145 197.983   2
   3  -1  -1 601.790 203.531   3
   3  -1  -1 666.775 221.034   1
   3  -1   0 21667.5 1057.38   1
   3  -1   0 22500.1 999.073   2
   3  -1   1 166357. 2786.89   1
   3  -1   1 219.303 96.3400   2
   3  -1   2 4701.69 499.380   1
   3  -1   3 31393.5 1356.29   1
   3  -1   4 51136.9 1827.25   1
   3  -1   5 136081. 3441.19   1
   3  -1   6 113979. 3128.57   1
   3  -1   7 6704.82 675.181   1
   3  -1   8 104429. 2996.56   3
   3  -1   8 108032. 3125.67   1
   3  -1   9 20200.7 1242.52   1
   3  -1  10 116983. 3463.15   1
   3  -1  11 5554.34 714.649   1
   3  -1  12 65.7055 270.449   1
   3  -1  13 59252.0 2495.44   1
   3  -1  14 341.137 270.502   1
   3  -1  15 41689.6 2173.15   1
   3  -1  16 10107.3 1083.22   1
   3  -1  17 7823.72 999.832   1
   3  -1  18 37332.2 2221.68   1
   3  -1  19 504.995 394.100   1
   3   0 -16 3945.30 769.475   3
   3   0 -15 24974.3 1848.16   3
   3   0 -14 513.291 371.396   3
   3   0 -13 16140.4 1373.65   3
   3   0 -12 22973.5 1579.79   3
   3   0 -11 40312.5 2061.42   3
   3   0 -10 30638.2 1726.17   3
   3   0  -9 135.576 288.189   3
   3   0  -8 47974.5 2015.44   3
   3   0  -8 47577.8 1217.51   2
   3   0  -7 12428.6 582.816   2
   3   0  -7 11035.9 893.238   3
   3   0  -6 82820.1 1961.54   2
   3   0  -6 80590.9 2551.87   3
   3   0  -5 72666.9 1854.12   2
   3   0  -5 76202.0 2373.84   3
   3   0  -4 23810.9 944.657   2
   3   0  -4 25952.3 1239.44   3
   3   0  -3 57024.3 1632.36   2
   3   0  -3 57465.2 1897.17   3
   3   0  -3 56165.0 1774.29   1
   3   0  -2 1792.27 259.505   2
   3   0  -2 2002.78 316.793   1
   3   0  -2 1561.81 287.971   3
   3   0  -1 161858. 3534.73   1
   3   0  -1 157437. 3547.16   3
   3   0  -1 163690. 3451.53   2
   3   0   0 127297. 3007.88   1
   3   0   0 126981. 2939.04   2
   3   0   1 74355.9 1806.06   1
   3   0   1 680.648 190.672   2
   3   0   2 169423. 2829.78   1
   3   0   2 12584.5 849.674   2
   3   0   3 83367.5 2403.88   1
   3   0   3 87282.6 2375.76   2
   3   0   4 38099.7 1518.73   1
   3   0   5 1973.25 362.624   1
   3   0   6 61156.5 2105.65   1
   3   0   7 87706.5 2676.44   1
   3   0   8 4986.54 608.302   1
   3   0   8 5047.85 561.399   3
   3   0   8 4610.66 557.275   2
   3   0   9 42041.2 1852.22   1
   3   0  10 48110.4 2061.78   1
   3   0  11 175260. 4593.06   1
   3   0  12 10559.6 977.769   1
   3   0  13 10441.2 1007.34   1
   3   0  14 43871.4 2191.98   1
   3   0  15 1747.20 495.401   1
   3   0  16 11276.8 1160.85   1
   3   0  17 6282.99 930.980   1
   3   0  18 1482.32 509.745   1
   3   0  19 27808.6 1984.32   1
   3   1 -16 8138.46 1102.34   3
   3   1 -15 446.217 360.435   3
   3   1 -14 13635.5 1303.79   3
   3   1 -13 184.004 348.952   3
   3   1 -12 2207.73 567.070   3
   3   1 -11 117468. 3711.64   3
   3   1 -10 14198.8 1134.48   3
   3   1  -9 25127.3 1459.94   3
   3   1  -8 4481.70 397.597   2
   3   1  -8 3484.93 533.896   3
   3   1  -7 52327.9 1541.31   2
   3   1  -7 48323.4 1911.54   3
   3   1  -6 14982.2 779.279   2
   3   1  -6 15277.2 984.961   3
   3   1  -5 24577.6 1028.74   2
   3   1  -5 26998.6 1261.90   3
   3   1  -4 23708.3 1013.22   2
   3   1  -4 25873.3 1196.31   3
   3   1  -3 44426.8 1465.97   2
   3   1  -3 45079.2 1597.45   3
   3   1  -3 46430.6 1512.30   1
   3   1  -2 166542. 3543.27   2
   3   1  -2 162767. 3499.11   1
   3   1  -2 162042. 3586.39   3
   3   1  -1 33637.7 1266.83   2
   3   1  -1 33601.3 1246.05   1
   3   1  -1 34595.1 1283.32   3
   3   1   0 79764.4 1813.63   1
   3   1   0 14793.6 882.290   2
   3   1   1 148528. 2484.05   1
   3   1   1 1.07484 43.2232   2
   3   1   2 1306.71 284.033   1
   3   1   2 873.658 207.256   2
   3   1   3 33436.9 1366.64   1
   3   1   4 22214.2 1125.70   1
   3   1   5 115476. 3049.96   1
   3   1   6 31424.9 1436.43   1
   3   1   7 5095.90 586.339   1
   3   1   7 3826.58 486.159   2
   3   1   8 30915.1 1397.75   3
   3   1   8 33252.3 1482.41   2
   3   1   8 32721.0 1570.32   1
   3   1   9-227.225 175.202   2
   3   1   9 7.10726 175.708   1
   3   1   9 122.100 204.594   3
   3   1  10 83862.7 2824.07   1
   3   1  11 27885.9 1577.26   1
   3   1  12 35790.9 1881.70   1
   3   1  13 45687.5 2205.23   1
   3   1  14 565.940 321.568   1
   3   1  15 43832.2 2289.82   1
   3   1  16 706.806 408.265   1
   3   1  17 31397.9 2017.14   1
   3   1  18 7541.94 1016.43   1
   3   1  19-45.0760 332.162   1
   3   2 -16 6240.42 954.960   3
   3   2 -15 28419.1 1946.80   3
   3   2 -14 157.047 341.896   3
   3   2 -13 33367.7 1950.32   3
   3   2 -12 7085.80 850.489   3
   3   2 -11 2768.33 552.709   3
   3   2 -10 35727.5 1786.42   3
   3   2  -9 12961.6 1019.98   3
   3   2  -8 21787.0 1219.88   3
   3   2  -8-5.43008 46.2079   2
   3   2  -7 226.680 198.967   3
   3   2  -7-12.3218 50.3287   2
   3   2  -6 14140.4 890.302   3
   3   2  -6 321.521 123.969   2
   3   2  -5 7486.30 629.596   3
   3   2  -5 202.145 104.724   2
   3   2  -4 48137.6 1475.81   3
   3   2  -4 122.820 80.8309   2
   3   2  -3 31554.9 1161.21   3
   3   2  -3 32105.2 1063.16   1
   3   2  -2 107.048 83.8818   2
   3   2  -2 86.0964 125.646   3
   3   2  -2 42.4279 103.858   1
   3   2  -1 134446. 2192.14   1
   3   2  -1 140573. 2231.60   3
   3   2   0 51105.0 1473.94   1
   3   2   0 50927.7 1415.88   3
   3   2   1 613.866 170.270   1
   3   2   1 765.692 215.999   2
   3   2   2 44075.8 1529.26   1
   3   2   2 44755.8 1610.18   2
   3   2   3 833.038 217.238   1
   3   2   4 101464. 2729.05   1
   3   2   5 98112.6 2740.40   1
   3   2   6 143823. 3305.63   3
   3   2   6 149450. 3680.34   1
   3   2   7 49012.4 1926.31   1
   3   2   7 49300.3 1837.61   2
   3   2   8 40306.2 1779.23   1
   3   2   8 42011.7 1700.16   2
   3   2   9 50505.8 2095.27   1
   3   2   9 55728.8 1970.37   3
   3   2   9 55974.8 2037.62   2
   3   2  10 26181.7 1505.06   1
   3   2  11 27400.0 1601.08   1
   3   2  12 347.874 268.265   1
   3   2  13 4669.04 713.420   1
   3   2  14 45105.9 2297.46   1
   3   2  15 5768.43 879.021   1
   3   2  16 57689.7 2767.53   1
   3   2  17 7238.20 1009.80   1
   3   2  18 9906.71 1191.75   1
   3   2  19 12299.8 1392.51   1
   3   3 -16 9598.66 1137.50   3
   3   3 -15 12395.5 1232.24   3
   3   3 -14 14579.2 1306.96   3
   3   3 -13 7058.89 877.930   3
   3   3 -12 34096.7 1880.42   3
   3   3 -11 3851.16 621.346   3
   3   3 -10 46709.3 2024.80   3
   3   3  -9 2541.18 485.402   3
   3   3  -8 4573.37 572.976   3
   3   3  -7 4340.30 530.077   3
   3   3  -6 1723.04 359.334   3
   3   3  -5 89556.4 2443.97   3
   3   3  -4 43866.4 1676.66   2
   3   3  -4 46230.0 1541.93   3
   3   3  -3 22761.1 1150.56   2
   3   3  -3 23368.9 1000.51   3
   3   3  -3 22630.4 902.618   1
   3   3  -2 41560.9 1301.91   1
   3   3  -2 42972.4 1369.06   3
   3   3  -1 12700.5 674.466   1
   3   3  -1 13292.0 682.851   3
   3   3   0 56041.6 1663.63   1
   3   3   0 60577.1 1613.24   3
   3   3   1 928.580 222.398   1
   3   3   2 102147. 2594.44   1
   3   3   3 44027.3 1583.15   1
   3   3   4 21197.6 1097.28   1
   3   3   5 60863.4 2067.58   1
   3   3   5 62056.7 1753.64   3
   3   3   6-4.02651 46.0238   3
   3   3   6 2606.74 428.516   1
   3   3   7 75909.1 2503.82   1
   3   3   7 76195.9 2178.72   3
   3   3   7 79406.5 2446.68   2
   3   3   8 39524.0 1775.28   1
   3   3   8 40668.2 1683.46   2
   3   3   9 1041.50 333.088   1
   3   3   9 936.624 257.786   2
   3   3   9 785.532 262.181   3
   3   3  10 37206.2 1843.49   1
   3   3  10 41990.0 1726.40   3
   3   3  11 9168.50 933.066   1
   3   3  12 22405.9 1517.92   1
   3   3  13 342.502 331.261   1
   3   3  14 14195.0 1294.76   1
   3   3  15 20026.9 1572.42   1
   3   3  16 625.220 449.321   1
   3   3  17 15457.0 1482.19   1
   3   3  18 3470.93 806.193   1
   3   4 -16 21817.4 1707.38   3
   3   4 -15 5232.84 839.292   3
   3   4 -14 14097.8 1251.51   3
   3   4 -13 13844.1 1173.99   3
   3   4 -12 120.755 251.446   3
   3   4 -11 24103.8 1465.96   3
   3   4 -10 20381.8 1279.72   3
   3   4  -9 45131.2 1877.63   3
   3   4  -8 44297.9 1763.17   3
   3   4  -8 42265.3 1795.34   2
   3   4  -7 5225.17 563.741   3
   3   4  -7 4555.77 593.143   2
   3   4  -6 254056. 5527.89   2
   3   4  -6 247467. 5086.75   3
   3   4  -5 36830.7 1646.86   2
   3   4  -5 37087.9 1377.77   3
   3   4  -4 106860. 2554.99   3
   3   4  -3 46149.1 1393.60   3
   3   4  -3 42874.8 1247.74   1
   3   4  -2 11936.4 602.079   1
   3   4  -2 12219.5 621.933   3
   3   4  -1 139267. 2909.48   1
   3   4  -1 138556. 2825.72   3
   3   4   0 1436.36 251.152   1
   3   4   0 1085.96 183.146   3
   3   4   1 99949.5 2125.15   3
   3   4   1 96249.5 2420.37   1
   3   4   2 742.539 216.206   1
   3   4   3 84716.8 2376.80   1
   3   4   4 129227. 3240.81   1
   3   4   4 129566. 2728.96   3
   3   4   5 82630.7 2534.42   1
   3   4   5 86871.8 2099.25   3
   3   4   6 194583. 4513.51   2
   3   4   6 193575. 4538.82   1
   3   4   6 192449. 3937.12   3
   3   4   7 12200.4 893.354   2
   3   4   7 14284.2 992.285   1
   3   4   8 6277.22 707.347   1
   3   4   8 6045.31 639.772   2
   3   4   9 92386.8 3043.72   1
   3   4  10 605.165 249.932   3
   3   4  10 778.625 349.036   1
   3   4  11 144931. 4279.00   1
   3   4  12 18950.8 1437.78   1
   3   4  13 94889.2 3482.32   1
   3   4  14 16341.0 1412.02   1
   3   4  15 35716.6 2159.79   1
   3   4  16 18658.5 1614.11   1
   3   4  17 3919.38 839.343   1
   3   4  18 11549.0 1327.37   1
   3   5 -15 9792.41 1083.66   3
   3   5 -14 7962.86 941.578   3
   3   5 -13 3911.41 646.902   3
   3   5 -12 13672.4 1114.02   3
   3   5 -11-68.1490 237.134   3
   3   5 -10 46996.8 1949.01   3
   3   5  -9 19261.0 1142.90   3
   3   5  -8 74963.0 2358.96   3
   3   5  -7 70975.3 2185.22   3
   3   5  -6 62729.9 1917.37   3
   3   5  -5 145930. 3191.41   3
   3   5  -5 139211. 3901.46   2
   3   5  -4 20415.2 1250.53   2
   3   5  -4 19086.3 848.126   3
   3   5  -3 21583.7 1292.29   2
   3   5  -3 23142.9 870.434   3
   3   5  -3 23831.9 773.790   1
   3   5  -2 43960.0 1208.24   1
   3   5  -2 41350.3 1842.68   2
   3   5  -2 44657.8 1200.85   3
   3   5  -1 994.851 195.020   1
   3   5  -1 966.098 148.747   3
   3   5  -1 705.732 280.922   2
   3   5   0 84495.1 2713.31   2
   3   5   0 85356.4 1711.02   3
   3   5   0 83819.5 2081.35   1
   3   5   1 6253.46 329.010   3
   3   5   1 6039.83 496.434   1
   3   5   1 5388.65 623.617   2
   3   5   2 129067. 3542.40   2
   3   5   2 136542. 2493.44   3
   3   5   2 133960. 2502.90   3
   3   5   2 132357. 3125.40   1
   3   5   3 37467.1 1012.67   3
   3   5   3 35535.9 1438.25   1
   3   5   4 36617.1 1511.46   1
   3   5   4 35135.4 1607.54   2
   3   5   4 35051.4 1041.58   3
   3   5   5 161082. 4017.66   2
   3   5   5 158945. 3914.13   1
   3   5   5 160571. 3205.57   3
   3   5   6 5777.66 460.011   3
   3   5   6 6168.18 658.420   1
   3   5   7 126695. 3003.04   1
   3   5   7 11935.6 732.356   3
   3   5   8 18729.4 1256.51   1
   3   5   8 20356.3 996.219   3
   3   5   9 88368.0 3028.21   1
   3   5  10 53163.1 1907.65   3
   3   5  10 56677.1 2419.41   1
   3   5  11 47532.9 2276.25   1
   3   5  12 33208.1 1950.11   1
   3   5  13 1255.56 432.300   1
   3   5  14 46366.6 2476.11   1
   3   5  15 44378.9 2480.43   1
   3   5  16 6457.05 975.960   1
   3   5  17 39155.3 2477.95   1
   3   5  18-411.069 357.233   1
   3   6 -12 45.6514 250.378   3
   3   6 -11 16663.9 1159.59   3
   3   6 -10 7060.60 724.454   3
   3   6  -9 15790.3 1021.76   3
   3   6  -8 2738.75 412.465   3
   3   6  -7 23036.4 1095.08   3
   3   6  -6 26899.7 1110.31   3
   3   6  -5 7513.03 522.579   3
   3   6  -4 10787.9 571.624   3
   3   6  -3 1812.56 220.334   3
   3   6  -2 28558.9 841.993   1
   3   6  -2 28054.6 769.520   3
   3   6  -1 55536.9 1066.63   3
   3   6  -1 59276.7 1465.86   1
   3   6   0 5240.32 422.177   1
   3   6   1 89568.4 2283.79   1
   3   6   2 2296.61 354.610   1
   3   6   3 35813.8 1449.28   1
   3   6   3 33885.0 754.814   3
   3   6   3 35355.8 779.883   3
   3   6   4 29885.6 1402.50   1
   3   6   4 31234.3 830.892   3
   3   6   5 16566.8 1086.80   1
   3   6   5 19602.0 702.991   3
   3   6   6 73294.9 2494.94   1
   3   6   6 69376.1 1748.63   3
   3   6   7 33876.9 1663.50   1
   3   6   7 28625.7 1088.79   3
   3   6   8 5347.09 490.082   3
   3   6   8 26605.0 1484.07   1
   3   6   9 1898.91 420.783   1
   3   6  10 76261.4 2311.07   3
   3   6  10 75788.0 2934.83   1
   3   6  11 13529.2 926.763   3
   3   6  11 14576.4 1262.33   1
   3   6  12 16509.5 1403.53   1
   3   6  13 23652.4 1731.51   1
   3   6  14 4122.70 777.407   1
   3   6  15 7804.91 1078.65   1
   3   6  16 28462.5 2074.19   1
   3   6  17 86.7892 360.637   1
   3   7  -8 10696.3 759.259   3
   3   7  -7 7357.12 583.915   3
   3   7  -6 4545.18 427.353   3
   3   7  -5 13438.2 656.211   3
   3   7  -2 445.723 80.1691   1
   3   7  -1 68594.9 1581.63   1
   3   7   0 24346.4 922.726   1
   3   7   1 66785.5 1884.79   1
   3   7   2 62666.5 1935.39   1
   3   7   3 4435.93 517.467   1
   3   7   4 16082.6 1029.35   1
   3   7   5 110656. 3144.79   1
   3   7   5 103993. 1957.64   3
   3   7   6 31405.5 1605.00   1
   3   7   6 30353.6 918.623   3
   3   7   7 609.867 284.463   1
   3   7   7 746.633 163.836   3
   3   7   8 4187.42 660.596   1
   3   7   8 1123.03 208.189   3
   3   7   9 42500.3 1481.60   3
   3   7   9 44631.4 2156.25   1
   3   7  10 10989.9 1085.40   1
   3   7  11 17697.8 1020.62   3
   3   7  11 15044.3 1320.92   1
   3   7  12 28372.3 1875.31   1
   3   7  13 2874.69 670.440   1
   3   7  14 63999.4 3074.08   1
   3   7  15 1497.81 577.438   1
   3   7  16 23968.6 1940.53   1
   3   8  -1 153.468 75.8690   1
   3   8   0 64915.4 1672.39   1
   3   8   1 22587.3 1008.86   1
   3   8   2 7315.03 612.716   1
   3   8   3 58766.3 2025.10   1
   3   8   4 134.335 167.679   1
   3   8   5 60795.2 2275.40   1
   3   8   6 22985.3 1398.17   1
   3   8   7 55296.0 2330.23   1
   3   8   7 54871.2 1394.89   3
   3   8   8 14509.5 701.921   3
   3   8   8 14365.7 1188.12   1
   3   8   9 2733.87 576.345   1
   3   8  10 47026.2 2344.89   1
   3   8  11 6892.22 926.774   1
   3   8  12 18418.8 1536.27   1
   3   8  13 23634.5 1796.30   1
   3   8  14 796.663 450.674   1
   3   8  15 48324.7 2754.51   1
   3   8  16-507.809 474.811   1
   3   9   0 47705.5 1307.14   1
   3   9   1 13277.1 748.186   1
   3   9   2 74964.9 2215.08   1
   3   9   3 990.834 315.088   1
   3   9   4 52793.3 2045.48   1
   3   9   5 14862.1 1100.50   1
   3   9   6 47217.5 2101.88   1
   3   9   7 5868.26 774.571   1
   3   9   8 174.070 309.372   1
   3   9   9 104184. 3661.26   1
   3   9  10 374.305 296.355   1
   3   9  11 30375.7 1983.98   1
   3   9  12 14588.8 1409.27   1
   3   9  13 5700.59 921.302   1
   3   9  14 15393.4 1551.29   1
   3   9  15 1629.45 642.637   1
   3  10   2 11813.4 802.070   1
   3  10   3 17094.8 1064.02   1
   3  10   4 1069.93 319.646   1
   3  10   5 28734.3 1588.54   1
   3  10   6 41219.7 2006.69   1
   3  10   7 51779.2 2376.22   1
   3  10   8 13737.7 1235.04   1
   3  10   9 3184.50 643.477   1
   3  10  10 67527.5 3003.09   1
   3  10  11 2146.44 603.147   1
   3  10  12 25749.8 1922.75   1
   3  10  13 8080.89 1141.51   1
   3  10  14 3256.02 762.493   1
   3  11   5 1140.39 357.751   1
   3  11   6 31394.9 1774.98   1
   3  11   7 1060.73 387.357   1
   3  11   8 22104.5 1597.84   1
   3  11   9 10134.8 1107.69   1
   3  11  10 7023.67 979.295   1
   3  11  11 19725.1 1638.68   1
   3  11  12 2420.37 628.199   1
   3  11  13 1628.32 578.471   1
   3  12   8 1494.50 488.665   1
   3  12   9 14658.0 1359.91   1
   3  12  10 36180.8 2260.60   1
   3  12  11 11107.4 1283.01   1
   3  12  12 9334.97 1209.82   1
   4 -11  -2 6849.38 915.079   3
   4 -11  -2 4678.12 784.349   2
   4 -11  -1 889.823 483.636   3
   4 -11  -1-103.827 338.425   2
   4 -11   0 10503.7 1142.37   3
   4 -11   0 10982.7 1240.71   2
   4 -11   1 2147.43 577.571   3
   4 -11   1 1207.89 567.016   2
   4 -11   2 16922.1 1451.83   3
   4 -11   3 538.163 374.221   3
   4 -10  -6 28705.7 1918.60   3
   4 -10  -5 2720.61 626.414   3
   4 -10  -4 22121.3 1647.15   3
   4 -10  -3 3323.44 644.832   3
   4 -10  -3 4371.88 711.415   2
   4 -10  -2 10020.0 1104.88   3
   4 -10  -2 10793.8 1095.38   2
   4 -10  -1 23970.3 1681.15   2
   4 -10  -1 22682.3 1628.21   3
   4 -10   0 608.423 359.939   3
   4 -10   0 250.393 315.627   2
   4 -10   1 31673.5 2032.63   2
   4 -10   1 30245.0 1878.50   3
   4 -10   2 7765.67 989.275   3
   4 -10   2 10307.9 1214.30   2
   4 -10   3 46132.4 2597.25   2
   4 -10   4 3705.53 753.903   2
   4 -10   7 752.454 438.638   1
   4  -9  -8 13420.2 1330.82   3
   4  -9  -7 8313.63 1040.53   3
   4  -9  -6 3681.77 701.902   3
   4  -9  -5 14626.9 1315.43   3
   4  -9  -4 2887.80 624.138   3
   4  -9  -4 1644.85 437.355   2
   4  -9  -3 35413.9 1852.79   2
   4  -9  -3 35872.5 2037.83   3
   4  -9  -2 15638.6 1251.79   2
   4  -9  -2 13733.0 1244.51   3
   4  -9  -1 5030.58 778.240   3
   4  -9  -1 5356.07 794.656   2
   4  -9   0 4296.35 727.747   3
   4  -9   0 3918.15 717.756   2
   4  -9   1 7540.70 922.488   3
   4  -9   1 8415.76 1003.08   2
   4  -9   2 22203.9 1655.69   2
   4  -9   3 7194.27 979.152   2
   4  -9   4 6771.46 980.079   2
   4  -9   4 7310.37 908.273   1
   4  -9   5 34845.2 2236.96   2
   4  -9   5 34237.5 1936.35   1
   4  -9   6 107.229 274.553   1
   4  -9   6 432.252 343.167   2
   4  -9   7 23246.1 1897.59   2
   4  -9   7 23433.2 1600.48   1
   4  -9   8 2510.96 559.232   1
   4  -9   9 15742.7 1331.62   1
   4  -8  -9 34844.6 2138.79   3
   4  -8  -8 468.157 353.354   3
   4  -8  -7 21438.7 1627.97   3
   4  -8  -6 15562.2 1346.08   3
   4  -8  -5 696.099 388.519   3
   4  -8  -5 1142.12 349.897   2
   4  -8  -4 20701.3 1270.93   2
   4  -8  -4 18102.8 1439.47   3
   4  -8  -3 10826.0 957.973   2
   4  -8  -3 11044.6 1089.99   3
   4  -8  -2 30372.0 1681.62   2
   4  -8  -2 32529.5 1850.01   3
   4  -8  -1 621.829 288.685   3
   4  -8  -1 1779.22 458.623   2
   4  -8   0 29332.6 1749.23   2
   4  -8   0 28942.6 1740.20   3
   4  -8   1 32859.7 1882.98   2
   4  -8   1 30975.9 1808.98   3
   4  -8   2 2326.10 587.320   2
   4  -8   2 2035.57 531.934   1
   4  -8   3 47216.9 2256.56   1
   4  -8   4 641.726 327.538   1
   4  -8   5 413.238 399.926   1
   4  -8   6 66474.5 2742.71   1
   4  -8   7 1217.54 464.105   1
   4  -8   8 31440.7 1861.58   1
   4  -8   9 1973.07 553.853   1
   4  -8  10 15209.4 1303.41   1
   4  -8  11 3215.82 627.391   1
   4  -7 -10 16972.6 1488.34   3
   4  -7  -9 12501.9 1258.85   3
   4  -7  -8 14646.3 1338.60   3
   4  -7  -7 1691.28 551.559   3
   4  -7  -6 24244.8 1658.58   3
   4  -7  -5 14942.9 972.855   2
   4  -7  -5 13768.8 1222.39   3
   4  -7  -4 32718.4 1561.93   2
   4  -7  -4 35606.7 1944.07   3
   4  -7  -3 28847.3 1494.36   2
   4  -7  -3 29643.8 1731.71   3
   4  -7  -2 5162.00 748.599   3
   4  -7  -2 6090.50 710.243   2
   4  -7  -1 26691.5 1639.36   3
   4  -7   0 344.623 273.465   3
   4  -7   1 58776.0 2494.04   1
   4  -7   2 68797.6 2718.02   1
   4  -7   3 677.725 350.565   1
   4  -7   4 74056.5 2851.41   1
   4  -7   5 446.729 340.632   1
   4  -7   6 11589.7 1103.14   1
   4  -7   7 12137.7 1124.98   1
   4  -7   8 24183.6 1605.80   1
   4  -7   9 6312.43 823.532   1
   4  -7  10 315.407 287.647   1
   4  -7  11 18341.1 1427.22   1
   4  -7  12 20066.9 1524.00   1
   4  -7  13 26913.7 1778.20   1
   4  -6 -11 4478.61 836.417   3
   4  -6 -10 6631.98 925.434   3
   4  -6  -9 42233.1 2306.30   3
   4  -6  -8 4464.24 739.687   3
   4  -6  -7 28764.0 1804.21   3
   4  -6  -6 7440.21 593.859   2
   4  -6  -6 6963.76 863.552   3
   4  -6  -5 37382.1 1502.33   2
   4  -6  -5 37715.9 2001.21   3
   4  -6  -4 5899.88 784.740   3
   4  -6  -4 5765.98 602.471   2
   4  -6  -3 8508.47 913.042   3
   4  -6  -2 40800.1 1989.82   3
   4  -6  -1 31393.7 1721.38   3
   4  -6   0 58610.2 2417.65   3
   4  -6   0 63310.1 2500.65   1
   4  -6   1 49449.5 2202.63   1
   4  -6   2 2693.53 548.949   1
   4  -6   3 62794.1 2528.38   1
   4  -6   4 525.722 355.494   1
   4  -6   5 73247.4 2784.72   1
   4  -6   6 22688.6 1501.39   1
   4  -6   7 83956.3 3074.37   1
   4  -6   8 10755.3 1055.32   1
   4  -6   9 3357.40 621.928   1
   4  -6  10 21644.4 1545.74   1
   4  -6  11 1795.71 497.926   1
   4  -6  12 45393.4 2289.32   1
   4  -6  13 17874.5 1442.33   1
   4  -6  14-288.122 345.453   1
   4  -6  15 2820.61 600.879   1
   4  -5 -12 247.858 441.860   3
   4  -5 -11 16775.2 1492.02   3
   4  -5 -10 11569.1 1220.61   3
   4  -5  -9 8124.63 991.476   3
   4  -5  -8 64904.7 2792.29   3
   4  -5  -7 422.774 379.821   3
   4  -5  -6 16380.5 824.584   2
   4  -5  -6 15098.4 1246.17   3
   4  -5  -5 2999.19 394.672   2
   4  -5  -5 2488.40 540.465   3
   4  -5  -4 21266.3 1413.65   3
   4  -5  -3 30220.7 1662.20   3
   4  -5  -2 1349.02 373.832   3
   4  -5  -1 105619. 3289.83   3
   4  -5  -1 101709. 3266.80   1
   4  -5   0 4048.83 626.174   1
   4  -5   1 39449.7 1887.31   1
   4  -5   2 40908.1 1942.49   1
   4  -5   3 43542.7 2012.43   1
   4  -5   4 56639.5 2341.02   1
   4  -5   5 14159.4 1137.45   1
   4  -5   6 8334.16 895.283   1
   4  -5   7 46601.2 2167.49   1
   4  -5   8 88496.6 3145.31   1
   4  -5   9 28602.6 1706.68   1
   4  -5  10 2828.50 569.523   1
   4  -5  11 90201.1 3319.65   1
   4  -5  12 11821.5 1156.98   1
   4  -5  13 4393.10 720.519   1
   4  -5  14 461.871 343.439   1
   4  -5  15-209.140 325.865   1
   4  -5  16 17095.6 1471.99   1
   4  -4 -13 5222.45 905.330   3
   4  -4 -12 1020.35 504.268   3
   4  -4 -11 212.771 324.005   3
   4  -4 -10 6103.82 875.596   3
   4  -4  -9 9085.07 1011.40   3
   4  -4  -8 8552.88 983.489   3
   4  -4  -7 2730.08 548.223   3
   4  -4  -7 2247.17 242.887   2
   4  -4  -6 185.089 149.272   2
   4  -4  -6 407.162 269.610   3
   4  -4  -5 50851.1 2118.37   3
   4  -4  -5 4065.45 429.785   2
   4  -4  -4 7607.08 832.141   3
   4  -4  -4 8244.91 649.206   2
   4  -4  -3 18272.7 1246.39   3
   4  -4  -2 35980.7 1759.28   3
   4  -4  -2 34688.9 1719.83   1
   4  -4  -1 843.745 304.783   1
   4  -4  -1 791.066 325.403   3
   4  -4   0 37374.9 1780.24   1
   4  -4   1 11370.4 971.350   1
   4  -4   2 29784.9 1590.53   1
   4  -4   3 220.578 235.314   1
   4  -4   4 14822.8 1131.95   1
   4  -4   5 1441.76 407.081   1
   4  -4   6 15784.8 1189.95   1
   4  -4   7 12643.2 1077.15   1
   4  -4   8 16799.4 1267.74   1
   4  -4   9 15883.4 1252.52   1
   4  -4  10 26112.6 1653.33   1
   4  -4  11 171.213 265.687   1
   4  -4  12 48419.6 2381.07   1
   4  -4  13 10599.7 1115.42   1
   4  -4  14 15379.3 1359.90   1
   4  -4  15 3493.27 728.938   1
   4  -4  16 1010.12 429.980   1
   4  -4  17 13739.2 1357.99   1
   4  -3 -13 20168.8 1700.68   3
   4  -3 -12 2585.17 632.439   3
   4  -3 -11 24721.5 1773.77   3
   4  -3 -10 111.978 288.907   3
   4  -3  -9 16754.3 1348.01   3
   4  -3  -8 9023.63 978.117   3
   4  -3  -7 31144.4 956.107   2
   4  -3  -7 31124.9 1775.22   3
   4  -3  -6 5677.26 770.051   3
   4  -3  -6 5305.37 426.468   2
   4  -3  -5 5640.36 714.732   3
   4  -3  -5 4456.88 432.470   2
   4  -3  -4 53.1407 54.7150   2
   4  -3  -4 94307.1 2747.15   3
   4  -3  -3 8854.43 841.914   3
   4  -3  -3 9474.93 700.005   2
   4  -3  -3 9330.01 847.772   1
   4  -3  -2 34049.8 1672.98   3
   4  -3  -2 34203.3 1643.61   1
   4  -3  -1 43272.0 1858.25   1
   4  -3  -1 39254.9 1786.10   3
   4  -3   0 39333.7 1766.20   1
   4  -3   1 11692.7 932.172   1
   4  -3   2 19812.8 1241.61   1
   4  -3   3 7091.01 759.714   1
   4  -3   4 27663.1 1514.79   1
   4  -3   5 596.206 303.850   1
   4  -3   6 55551.7 2275.31   1
   4  -3   7 810.086 353.358   1
   4  -3   8 96435.4 3242.35   1
   4  -3   9 1526.07 425.925   1
   4  -3  10 4857.79 726.241   1
   4  -3  11 28416.1 1736.24   1
   4  -3  12 1912.79 536.907   1
   4  -3  13 13542.0 1242.01   1
   4  -3  14-52.9620 308.578   1
   4  -3  15 18104.8 1495.09   1
   4  -3  16 23518.6 1738.80   1
   4  -3  17 3966.27 764.200   1
   4  -2 -13 46160.8 2587.54   3
   4  -2 -12 29813.6 1989.14   3
   4  -2 -11 7367.81 977.120   3
   4  -2 -10 67807.3 2905.87   3
   4  -2  -9 5077.03 772.311   3
   4  -2  -8 46001.7 2202.28   3
   4  -2  -7 11083.6 543.305   2
   4  -2  -7 9839.74 981.132   3
   4  -2  -6 37248.4 1216.74   2
   4  -2  -6 35562.9 1828.68   3
   4  -2  -5 46550.9 1507.62   2
   4  -2  -5 47750.5 2079.26   3
   4  -2  -4 3.19470 41.3881   2
   4  -2  -4 244.703 276.539   3
   4  -2  -3 61817.6 2276.84   3
   4  -2  -3 57623.3 1876.67   2
   4  -2  -3 64653.9 2276.30   1
   4  -2  -2 11159.2 904.462   3
   4  -2  -2 11012.5 765.343   2
   4  -2  -2 11300.4 897.961   1
   4  -2  -1 92178.3 2804.92   1
   4  -2  -1 86908.0 2748.94   3
   4  -2   0 100463. 2978.13   1
   4  -2   1 13900.9 997.071   1
   4  -2   1 15251.2 975.556   2
   4  -2   2 121101. 3372.43   1
   4  -2   2 115991. 3210.76   2
   4  -2   3 41417.1 1806.27   1
   4  -2   4 107152. 3213.44   1
   4  -2   5 74953.3 2601.14   1
   4  -2   6 38192.0 1832.50   1
   4  -2   7 144182. 4055.33   1
   4  -2   8 16486.2 1231.34   1
   4  -2   9 86504.7 3081.31   1
   4  -2  10 472.435 275.722   1
   4  -2  11 19497.2 1418.52   1
   4  -2  12 23621.0 1613.92   1
   4  -2  13 5387.47 807.471   1
   4  -2  14 32264.5 1978.14   1
   4  -2  15 1785.94 545.705   1
   4  -2  16 11985.0 1264.18   1
   4  -2  17 20142.8 1656.68   1
   4  -1 -14 6955.69 1067.22   3
   4  -1 -13 5402.00 914.727   3
   4  -1 -12 50415.8 2603.04   3
   4  -1 -11 16277.8 1400.17   3
   4  -1 -10 2146.54 543.423   3
   4  -1  -9 26049.0 1669.92   3
   4  -1  -8 25315.5 1577.11   3
   4  -1  -7 24697.9 926.394   2
   4  -1  -7 25278.7 1530.21   3
   4  -1  -6 46137.9 1446.85   2
   4  -1  -6 45581.8 2059.69   3
   4  -1  -5 234.477 133.068   2
   4  -1  -5 58.6670 229.705   3
   4  -1  -4 113559. 2856.76   3
   4  -1  -4-225.307 97.9873   2
   4  -1  -3 279.114 162.692   2
   4  -1  -3 358.557 235.755   1
   4  -1  -3 872.113 296.387   3
   4  -1  -2 45371.3 1818.97   1
   4  -1  -2 46173.5 1871.01   3
   4  -1  -2 48701.7 1707.19   2
   4  -1  -1 7820.85 721.618   1
   4  -1  -1 7949.13 735.534   3
   4  -1   0 21743.4 1214.84   1
   4  -1   1 168524. 4120.75   1
   4  -1   2 4317.19 561.666   1
   4  -1   2 4965.37 564.549   2
   4  -1   3 172668. 4263.35   1
   4  -1   3 172687. 4167.30   2
   4  -1   4 332.411 208.330   1
   4  -1   4 534.646 264.327   2
   4  -1   5 105796. 3196.09   1
   4  -1   6 51840.5 2140.76   1
   4  -1   7 552.511 298.876   1
   4  -1   8 40740.9 1955.51   1
   4  -1   9 13946.2 1149.27   1
   4  -1  10 32223.5 1800.02   1
   4  -1  11 59949.8 2576.68   1
   4  -1  12 9125.64 991.692   1
   4  -1  13 66729.0 2862.21   1
   4  -1  14-77.7185 290.465   1
   4  -1  15 28616.6 1896.13   1
   4  -1  16 172.334 339.486   1
   4  -1  17 12307.7 1302.27   1
   4   0 -14 4003.79 833.042   3
   4   0 -13 8666.89 1123.88   3
   4   0 -12 6967.48 964.267   3
   4   0 -11 5516.85 834.873   3
   4   0 -10 14983.9 1285.34   3
   4   0  -9 959.839 436.582   3
   4   0  -8 30523.6 1083.11   2
   4   0  -8 30725.2 1717.30   3
   4   0  -7 17910.7 861.199   2
   4   0  -7 20597.6 1340.21   3
   4   0  -6 29555.9 1180.70   2
   4   0  -6 30557.3 1619.51   3
   4   0  -5 21732.4 1286.53   3
   4   0  -5-89.1377 70.4078   2
   4   0  -4 7940.71 764.526   3
   4   0  -4 7988.86 710.682   1
   4   0  -3 57289.3 1891.07   2
   4   0  -3 56699.4 2118.19   3
   4   0  -3 60363.7 2073.07   1
   4   0  -2 5361.93 576.855   1
   4   0  -2 5070.62 575.934   3
   4   0  -1 83721.1 2522.77   1
   4   0  -1 82957.3 2542.59   3
   4   0   0 43913.0 1743.62   1
   4   0   0 44675.5 1723.88   3
   4   0   1 1055.17 302.047   1
   4   0   2 28712.3 1407.27   1
   4   0   2 28673.7 1375.50   2
   4   0   3 416.639 207.279   1
   4   0   3 701.790 236.262   2
   4   0   4 77788.0 2545.27   1
   4   0   4 70633.6 2407.88   2
   4   0   5 9747.75 852.022   1
   4   0   6 20060.2 1274.58   1
   4   0   7 68613.6 2538.04   1
   4   0   8 7055.21 791.638   1
   4   0   9 38192.0 1925.53   1
   4   0  10 5246.36 744.480   1
   4   0  11 28207.4 1715.08   1
   4   0  12 72180.2 2919.62   1
   4   0  13 3464.11 661.036   1
   4   0  14 28693.0 1864.86   1
   4   0  15 941.663 433.982   1
   4   0  16 18741.0 1575.32   1
   4   0  17 24145.0 1844.07   1
   4   1 -14 11735.5 1308.93   3
   4   1 -13 284.265 403.518   3
   4   1 -12 42138.0 2302.57   3
   4   1 -11 1578.96 459.324   3
   4   1 -10 18433.2 1395.99   3
   4   1  -9 23435.3 1518.32   3
   4   1  -8 4454.06 451.774   2
   4   1  -8 12501.9 1046.93   3
   4   1  -7 33560.4 1644.60   3
   4   1  -7-142.224 80.5580   2
   4   1  -6 32604.4 1353.45   2
   4   1  -6 43039.8 1860.56   3
   4   1  -5 76214.7 2258.97   2
   4   1  -5 76294.2 2570.44   3
   4   1  -4 17726.3 984.519   2
   4   1  -4 16934.1 1106.70   3
   4   1  -4 16983.6 1011.60   1
   4   1  -3 5659.71 615.205   3
   4   1  -3 5604.36 573.197   1
   4   1  -2 59860.4 2027.22   1
   4   1  -2 61831.6 2109.81   3
   4   1  -1 33.0181 183.473   3
   4   1  -1-59.7428 170.098   1
   4   1   0 94784.7 2729.43   1
   4   1   0 101247. 2758.91   3
   4   1   1 6217.71 624.014   1
   4   1   1 7276.50 674.158   2
   4   1   2 83893.0 2573.48   1
   4   1   2 87077.6 2635.50   2
   4   1   3 14452.5 989.076   1
   4   1   3 16164.7 1041.18   2
   4   1   4 17499.3 1112.32   1
   4   1   4 16948.0 1082.97   2
   4   1   5 38098.9 1732.64   1
   4   1   6 842.426 336.892   1
   4   1   7 58602.0 2306.84   1
   4   1   8 64589.3 2506.10   1
   4   1   9 18476.5 1310.05   1
   4   1  10 82400.1 3017.08   1
   4   1  11 753.806 346.006   1
   4   1  12 24769.3 1640.05   1
   4   1  13 545.635 287.154   1
   4   1  14 6134.53 871.802   1
   4   1  15 28168.4 1912.00   1
   4   1  16 486.696 389.373   1
   4   1  17 20467.5 1707.97   1
   4   2 -14 105.105 366.949   3
   4   2 -13 17186.1 1481.10   3
   4   2 -12 1494.93 501.130   3
   4   2 -11 20403.7 1497.31   3
   4   2 -10 6709.16 840.939   3
   4   2  -9 22583.6 1473.02   3
   4   2  -8 19441.9 1300.45   3
   4   2  -7 12637.1 999.095   3
   4   2  -6 89780.8 2832.07   3
   4   2  -5 3329.48 494.218   3
   4   2  -4 40317.1 1700.64   3
   4   2  -4 44434.7 1625.77   1
   4   2  -3 55454.9 1979.44   3
   4   2  -3 56111.1 1872.48   1
   4   2  -2 27340.0 1244.34   1
   4   2  -2 26117.5 1273.09   3
   4   2  -1 86766.1 2615.46   2
   4   2  -1 83448.6 2421.15   1
   4   2  -1 84782.7 2454.99   3
   4   2   0 6523.72 642.440   2
   4   2   0 5357.56 553.299   1
   4   2   0 5937.14 581.270   3
   4   2   1 3611.56 469.461   1
   4   2   1 3391.00 481.417   2
   4   2   2 32619.2 1464.88   1
   4   2   2 33694.0 1542.03   2
   4   2   3 87562.3 2681.01   1
   4   2   3 90140.0 2763.28   2
   4   2   4 38028.1 1685.19   1
   4   2   5 15437.0 1065.18   1
   4   2   6 124489. 3542.23   1
   4   2   7 31884.9 1655.88   1
   4   2   8 48456.7 1876.74   3
   4   2   8 50184.7 2171.08   1
   4   2   9 46795.6 2154.44   1
   4   2  10 8703.65 945.077   1
   4   2  11 71827.0 2894.84   1
   4   2  12 437.343 279.064   1
   4   2  13 25861.2 1740.31   1
   4   2  14 9710.67 1115.51   1
   4   2  15 24983.6 1827.30   1
   4   2  16 15584.4 1467.52   1
   4   2  17 506.838 444.370   1
   4   3 -14 15451.5 1437.69   3
   4   3 -13 820.538 466.184   3
   4   3 -12 11213.0 1144.25   3
   4   3 -11 1094.09 411.398   3
   4   3 -10 20653.5 1426.27   3
   4   3  -9 11766.7 1031.40   3
   4   3  -8 4585.32 641.199   3
   4   3  -7 23541.8 1281.09   2
   4   3  -7 23283.1 1346.59   3
   4   3  -6 527.867 270.338   3
   4   3  -6 93.5110 209.154   2
   4   3  -5 123500. 3433.72   2
   4   3  -5 128873. 3358.80   3
   4   3  -4 89405.5 2787.47   2
   4   3  -4 91560.1 2640.91   3
   4   3  -4 95576.5 2511.69   1
   4   3  -3 19490.3 996.367   1
   4   3  -3 17608.8 1115.14   2
   4   3  -3 19473.2 1058.00   3
   4   3  -2 57239.9 1853.81   1
   4   3  -2 57704.6 2143.07   2
   4   3  -2 60937.8 1958.65   3
   4   3  -1 318.978 216.791   2
   4   3  -1 219.587 166.563   3
   4   3  -1 567.318 233.683   1
   4   3   0 68645.8 2342.77   2
   4   3   0 62073.2 2019.12   1
   4   3   0 66056.3 1992.12   3
   4   3   1 3110.97 432.162   1
   4   3   1 3537.69 514.290   2
   4   3   1 3208.59 401.758   3
   4   3   2 12551.6 961.627   2
   4   3   2 12236.2 856.232   1
   4   3   3 136870. 3538.87   1
   4   3   4 11434.7 893.344   1
   4   3   5 124238. 3472.93   1
   4   3   6 4070.80 581.459   1
   4   3   7 142173. 3508.12   3
   4   3   7 146198. 4017.38   1
   4   3   8 29560.8 1395.52   3
   4   3   8 31553.7 1689.37   1
   4   3   9 36837.6 1897.71   1
   4   3  10 9740.68 993.615   1
   4   3  11 2751.07 580.199   1
   4   3  12 62248.8 2756.04   1
   4   3  13 8214.08 1009.91   1
   4   3  14 45994.0 2456.80   1
   4   3  15 56891.4 2847.98   1
   4   3  16 11328.0 1291.33   1
   4   3  17 14065.9 1464.97   1
   4   4 -14 3180.53 676.508   3
   4   4 -13 25460.4 1712.07   3
   4   4 -12 9988.13 1041.74   3
   4   4 -11 1976.22 498.736   3
   4   4 -10 272.833 270.294   3
   4   4  -9 4998.31 650.507   3
   4   4  -8 789.479 319.423   3
   4   4  -7 4276.71 554.137   3
   4   4  -6 75210.0 2413.32   3
   4   4  -5 2515.01 414.431   3
   4   4  -4 1939.88 339.957   3
   4   4  -3 10874.3 731.024   3
   4   4  -3 8786.88 625.409   1
   4   4  -2 15114.8 836.217   1
   4   4  -2 14166.9 823.401   3
   4   4  -1 78704.9 2222.43   1
   4   4  -1 78963.1 2171.38   3
   4   4   0 1092.89 262.719   1
   4   4   0 1036.19 239.427   3
   4   4   1 63272.5 2061.65   1
   4   4   1 66095.1 1877.12   3
   4   4   2 30492.6 1398.31   1
   4   4   2 33415.1 1247.48   3
   4   4   3 82838.5 2568.26   1
   4   4   4 11716.8 908.530   1
   4   4   5 5839.85 671.748   1
   4   4   6 79782.4 2724.19   1
   4   4   7 21596.4 1372.44   1
   4   4   8 2254.80 494.234   1
   4   4   8 2055.11 368.038   3
   4   4   9 286.142 299.172   1
   4   4   9 453.148 246.142   3
   4   4  10 10105.7 1038.37   1
   4   4  11 31139.4 1868.86   1
   4   4  12 275.202 263.661   1
   4   4  13 28027.0 1873.72   1
   4   4  14 9311.66 1140.59   1
   4   4  15 7236.21 1025.07   1
   4   4  16 39871.8 2457.07   1
   4   4  17 1127.41 514.880   1
   4   5 -11 1473.30 397.905   3
   4   5 -10 23848.4 1451.61   3
   4   5  -9 19132.0 1234.43   3
   4   5  -8 26512.2 1401.68   3
   4   5  -7 22477.0 1226.20   3
   4   5  -6 4596.09 533.929   3
   4   5  -5 31259.9 1336.84   3
   4   5  -4 6490.21 560.641   3
   4   5  -3 11725.7 710.953   3
   4   5  -3 11102.7 668.247   1
   4   5  -2 1087.06 225.306   3
   4   5  -2 1279.95 249.446   1
   4   5  -1 27526.0 1139.29   1
   4   5  -1 26267.6 1024.26   3
   4   5   0 25104.4 1136.00   1
   4   5   0 25283.7 978.452   3
   4   5   1 20672.8 1077.55   1
   4   5   1 22175.2 913.558   3
   4   5   2 38829.0 1591.02   1
   4   5   2 40573.9 1287.01   3
   4   5   3 44227.2 1772.83   1
   4   5   4 166660. 3431.08   3
   4   5   4 162753. 4107.30   1
   4   5   5 4504.24 585.389   1
   4   5   5 943.233 208.097   3
   4   5   6 10576.8 692.539   3
   4   5   6 12397.9 1019.91   1
   4   5   7 8951.52 888.298   1
   4   5   8 4278.10 628.585   1
   4   5   9 23302.6 1538.68   1
   4   5   9 21972.3 1178.75   3
   4   5  10 30770.1 1840.31   1
   4   5  11 4411.54 724.116   1
   4   5  12 41656.9 2285.58   1
   4   5  13 12992.7 1289.03   1
   4   5  14 15740.5 1462.53   1
   4   5  15 1956.29 601.238   1
   4   5  16 14663.6 1495.42   1
   4   6  -8 1594.02 355.671   3
   4   6  -7 54292.0 1910.73   3
   4   6  -6 46256.5 1665.66   3
   4   6  -5 13781.4 799.905   3
   4   6  -4 41509.5 1385.87   3
   4   6  -3 445.725 164.666   3
   4   6  -3 465.995 151.669   1
   4   6  -2 74764.6 1940.74   1
   4   6  -2 74980.8 1824.98   3
   4   6  -1 4032.70 410.440   1
   4   6  -1 2879.19 275.712   3
   4   6   0 52148.5 1693.89   1
   4   6   0 54143.5 1333.24   3
   4   6   1 49849.3 1253.92   3
   4   6   1 49828.0 1736.11   1
   4   6   2 7300.90 410.722   3
   4   6   2 6501.62 395.439   3
   4   6   2 7077.67 639.740   1
   4   6   3 62882.9 1525.68   3
   4   6   3 61071.4 1535.40   3
   4   6   3 61943.3 2159.39   1
   4   6   4 17500.6 735.698   3
   4   6   4 16106.3 1074.38   1
   4   6   5 69651.8 1801.16   3
   4   6   5 69759.1 2485.57   1
   4   6   6 89701.9 2224.48   3
   4   6   6 86166.9 2945.98   1
   4   6   7 6644.61 805.131   1
   4   6   7 3716.62 412.480   3
   4   6   8 136078. 4107.41   1
   4   6   9 1719.71 473.968   1
   4   6  10 115911. 3938.35   1
   4   6  10 122059. 3201.31   3
   4   6  11 15069.9 1342.28   1
   4   6  12 13052.0 1296.22   1
   4   6  13 59479.6 2922.03   1
   4   6  14 938.023 510.080   1
   4   6  15 16499.7 1564.60   1
   4   6  16 2341.79 725.067   1
   4   7  -2 27236.4 949.775   1
   4   7  -1 83186.7 2093.35   1
   4   7   0 38764.1 1382.47   1
   4   7   1 37538.2 1449.60   1
   4   7   2 46870.9 1765.37   1
   4   7   3 152.047 218.440   1
   4   7   4 74965.4 1515.16   3
   4   7   4 78435.5 1546.55   3
   4   7   4 77606.1 2575.86   1
   4   7   5 199.052 207.318   1
   4   7   5 435.844 107.023   3
   4   7   6 10709.3 558.001   3
   4   7   6 10402.0 955.532   1
   4   7   7 74650.1 2780.91   1
   4   7   7 68241.8 1834.77   3
   4   7   8 52125.7 2381.94   1
   4   7   9 91444.8 3359.81   1
   4   7  10 1899.64 571.446   1
   4   7  11 37024.7 2163.78   1
   4   7  12 32957.8 2098.40   1
   4   7  13 4649.00 831.573   1
   4   7  14 31701.6 2182.40   1
   4   7  15 8489.58 1150.86   1
   4   8   0 43165.3 1399.04   1
   4   8   1 38254.8 1435.95   1
   4   8   2 81.0516 180.990   1
   4   8   3 34055.2 1549.78   1
   4   8   4 1756.46 420.502   1
   4   8   5 82343.3 2833.08   1
   4   8   6 1185.21 378.732   1
   4   8   7 1817.13 477.469   1
   4   8   8 21372.4 1519.39   1
   4   8   9 64.2075 332.890   1
   4   8  10 19745.7 1549.48   1
   4   8  11 9561.30 1109.78   1
   4   8  12 16315.7 1515.03   1
   4   8  13 44924.9 2606.66   1
   4   8  14 1351.99 498.298   1
   4   8  15 16733.4 1651.24   1
   4   9   2 9802.32 749.007   1
   4   9   3 8590.40 759.379   1
   4   9   4 37045.9 1734.55   1
   4   9   5 26.2267 215.920   1
   4   9   6 30055.4 1696.94   1
   4   9   7 7876.80 904.720   1
   4   9   8 17922.5 1412.96   1
   4   9   9 6873.08 916.461   1
   4   9  10 5266.46 851.661   1
   4   9  11 18329.2 1576.01   1
   4   9  12 2706.96 694.099   1
   4   9  13 6772.86 1072.37   1
   4   9  14 4209.75 857.787   1
   4  10   5 15413.4 1168.70   1
   4  10   6 1363.41 375.257   1
   4  10   7 5547.26 808.097   1
   4  10   8 14158.5 1278.42   1
   4  10   9 34314.6 2079.53   1
   4  10  10 24174.9 1805.37   1
   4  10  11 2701.19 692.209   1
   4  10  12 17280.5 1592.44   1
   4  10  13 18.8306 378.501   1
   4  11   8 16949.6 1427.70   1
   4  11   9 27485.0 1876.29   1
   4  11  10 5821.32 944.883   1
   4  11  11 37718.5 2356.33   1
   4  11  12 744.827 392.954   1
   5 -10   0 552.478 379.246   2
   5 -10   1 9994.82 1196.84   2
   5  -9  -1 4975.16 763.139   2
   5  -9   0 1498.60 434.716   2
   5  -9   1 17777.5 1509.00   2
   5  -9   2 38394.6 2322.15   2
   5  -9   3 3468.93 744.671   2
   5  -9   4 8310.79 1149.16   2
   5  -9   4 6592.85 978.784   1
   5  -8  -4 44569.8 2452.81   3
   5  -8  -3 5024.18 844.401   3
   5  -8  -2 23294.1 1560.66   2
   5  -8  -2 22494.2 1661.61   3
   5  -8  -1-645.732 455.905   3
   5  -8  -1 61.9219 314.268   2
   5  -8   0 58381.3 2664.37   2
   5  -8   0 58305.7 2769.45   3
   5  -8   1 24619.4 1755.89   3
   5  -8   2 4940.86 816.017   3
   5  -8   2 3900.18 759.679   1
   5  -8   3 10396.0 1141.56   1
   5  -8   4 2062.31 607.840   1
   5  -8   5 25445.9 1817.20   1
   5  -8   6 869.917 489.330   1
   5  -8   7 4046.21 755.656   1
   5  -8   8 15296.2 1431.03   1
   5  -8   9 2653.72 648.339   1
   5  -7  -6 4429.78 801.567   3
   5  -7  -5 4372.90 773.235   3
   5  -7  -4 3312.86 692.438   3
   5  -7  -3 34918.4 1772.80   2
   5  -7  -3 33848.0 2045.36   3
   5  -7  -2 285.411 364.748   3
   5  -7  -1 27784.9 1832.84   3
   5  -7   0 18207.3 1451.34   3
   5  -7   1 20158.1 1562.54   3
   5  -7   1 21384.7 1614.12   1
   5  -7   2 40483.1 2240.81   1
   5  -7   3 843.252 439.916   1
   5  -7   4 14294.1 1339.02   1
   5  -7   5 39603.5 2241.03   1
   5  -7   6 41178.0 2296.90   1
   5  -7   7 3413.50 697.333   1
   5  -7   8 3733.07 742.134   1
   5  -7   9 24103.7 1780.10   1
   5  -7  10-225.737 416.689   1
   5  -7  11 24191.9 1797.65   1
   5  -6  -8-215.207 385.579   3
   5  -6  -7 32238.8 2077.67   3
   5  -6  -6-26.8837 296.775   3
   5  -6  -5 39949.4 2240.83   3
   5  -6  -4 1534.12 485.638   3
   5  -6  -3 16693.2 1382.33   3
   5  -6  -2 11202.4 1132.60   3
   5  -6  -1 65.5953 255.742   3
   5  -6   0 31957.6 1910.50   3
   5  -6   0 32328.7 1930.19   1
   5  -6   1 12872.1 1208.11   3
   5  -6   1 13021.2 1213.92   1
   5  -6   2 6797.60 911.106   1
   5  -6   3 24903.2 1704.91   1
   5  -6   4 423.050 312.431   1
   5  -6   5 23372.1 1666.46   1
   5  -6   6-165.374 347.366   1
   5  -6   7 32569.7 2010.96   1
   5  -6   8 9828.07 1116.46   1
   5  -6   9 1769.50 525.002   1
   5  -6  10 30669.7 1994.76   1
   5  -6  11-219.691 427.364   1
   5  -6  12 28608.2 1995.11   1
   5  -5  -9 14667.3 1447.03   3
   5  -5  -8 2858.59 666.329   3
   5  -5  -7 2538.66 626.623   3
   5  -5  -6 11778.4 1201.01   3
   5  -5  -5 2772.28 588.657   3
   5  -5  -4 64138.2 2806.32   3
   5  -5  -3 7126.73 908.703   3
   5  -5  -2 31828.4 1889.24   3
   5  -5  -1 6454.56 825.635   1
   5  -5  -1 6357.46 850.637   3
   5  -5   0 3771.15 674.093   1
   5  -5   0 2949.25 628.860   3
   5  -5   1 35050.5 1947.39   1
   5  -5   2 2035.34 523.034   1
   5  -5   3 17033.5 1369.90   1
   5  -5   4 14177.8 1269.51   1
   5  -5   5 8096.21 962.080   1
   5  -5   6 25608.7 1711.00   1
   5  -5   7 4706.32 778.659   1
   5  -5   8 10968.9 1159.00   1
   5  -5   9 18008.3 1488.11   1
   5  -5  10 14605.4 1362.45   1
   5  -5  11 24634.3 1769.86   1
   5  -5  12 2640.12 655.690   1
   5  -5  13 9127.90 1132.79   1
   5  -4 -10 46297.6 2576.12   3
   5  -4  -9 2304.76 611.674   3
   5  -4  -8 19416.8 1581.65   3
   5  -4  -7 3256.73 686.305   3
   5  -4  -6 7652.76 960.445   3
   5  -4  -5 15900.8 1336.87   3
   5  -4  -4 5008.55 788.671   3
   5  -4  -3 15525.8 1279.93   3
   5  -4  -2 25838.0 1644.77   3
   5  -4  -2 26672.1 1647.97   1
   5  -4  -1 19440.1 1415.52   3
   5  -4  -1 19011.6 1388.71   1
   5  -4   0 81043.4 3022.76   3
   5  -4   0 83757.7 3068.22   1
   5  -4   1 4166.33 693.897   1
   5  -4   2 137879. 4202.45   1
   5  -4   3 3236.11 642.393   1
   5  -4   4 40874.9 2106.22   1
   5  -4   5 26099.0 1700.11   1
   5  -4   6 10773.9 1121.85   1
   5  -4   7 103085. 3654.96   1
   5  -4   8 4074.14 719.345   1
   5  -4   9 17555.8 1441.85   1
   5  -4  10 6849.35 922.432   1
   5  -4  11 7808.70 995.961   1
   5  -4  12 21974.8 1684.53   1
   5  -4  13 1797.84 575.904   1
   5  -4  14 13642.6 1378.18   1
   5  -3 -10 2605.86 660.274   3
   5  -3  -9 34017.0 2110.63   3
   5  -3  -8 6594.00 921.077   3
   5  -3  -7 13089.8 1264.20   3
   5  -3  -6 35546.4 2046.33   3
   5  -3  -5 1213.01 466.354   3
   5  -3  -4 45530.8 2242.80   3
   5  -3  -3 195.918 183.679   2
   5  -3  -3 188.107 296.887   3
   5  -3  -3 382.094 251.710   1
   5  -3  -2 4106.45 547.799   2
   5  -3  -2 2757.71 532.592   1
   5  -3  -2 3210.86 583.791   3
   5  -3  -1 24615.3 1557.24   3
   5  -3  -1 27972.3 1637.13   1
   5  -3   0 30241.8 1718.90   1
   5  -3   0 29927.6 1700.14   3
   5  -3   1 75234.8 2850.79   1
   5  -3   2 1311.76 399.698   1
   5  -3   3 27238.8 1653.82   1
   5  -3   4 5143.85 747.350   1
   5  -3   5 43522.9 2181.44   1
   5  -3   6 55972.8 2523.69   1
   5  -3   7 352.291 310.494   1
   5  -3   8 55204.2 2587.32   1
   5  -3   9 8967.17 1030.43   1
   5  -3  10 22748.5 1644.86   1
   5  -3  11 27293.8 1848.26   1
   5  -3  12 1669.99 538.781   1
   5  -3  13 28462.9 1963.31   1
   5  -3  14 3532.90 746.024   1
   5  -2 -11 1715.73 585.019   3
   5  -2 -10 3621.78 721.478   3
   5  -2  -9 586.778 361.249   3
   5  -2  -8 15340.2 1379.52   3
   5  -2  -7 15220.7 1332.85   3
   5  -2  -6 4079.23 695.893   3
   5  -2  -5 28653.2 1743.87   3
   5  -2  -4 1221.41 458.533   3
   5  -2  -3 76846.9 2895.76   3
   5  -2  -3 82714.0 2906.21   1
   5  -2  -3 77479.4 2491.00   2
   5  -2  -2 4095.59 533.467   2
   5  -2  -2 3818.17 619.494   1
   5  -2  -2 4243.71 642.801   3
   5  -2  -1 10304.8 972.547   1
   5  -2  -1 9855.69 948.539   3
   5  -2   0 7873.49 853.858   1
   5  -2   0 10220.1 965.570   3
   5  -2   1 3950.83 642.503   1
   5  -2   2 1424.80 399.747   1
   5  -2   3 7283.86 861.636   1
   5  -2   4 2047.81 508.315   1
   5  -2   5 33622.3 1842.06   1
   5  -2   6 14562.5 1208.42   1
   5  -2   7 19665.9 1453.84   1
   5  -2   8-154.103 289.370   1
   5  -2   9 30474.1 1888.32   1
   5  -2  10 3658.95 666.754   1
   5  -2  11 21655.5 1641.17   1
   5  -2  12 43972.3 2402.37   1
   5  -2  13 903.366 496.127   1
   5  -2  14 3074.26 683.946   1
   5  -2  15 4658.16 839.989   1
   5  -1 -11 10640.2 1242.13   3
   5  -1 -10 2964.04 672.557   3
   5  -1  -9 20786.4 1587.83   3
   5  -1  -8 5013.49 798.896   3
   5  -1  -7 2727.78 596.925   3
   5  -1  -6 1614.90 467.843   3
   5  -1  -5 24196.9 1588.14   3
   5  -1  -4 48026.1 2221.98   3
   5  -1  -3 760.744 237.209   2
   5  -1  -3 800.806 320.591   1
   5  -1  -3 1107.98 367.422   3
   5  -1  -2 45271.2 2072.17   3
   5  -1  -2 44546.4 1844.55   2
   5  -1  -2 45336.5 2016.36   1
   5  -1  -1 18222.3 1261.87   1
   5  -1  -1 20887.0 1352.26   3
   5  -1   0 41488.6 1942.56   1
   5  -1   0 40862.8 1910.32   3
   5  -1   1 45553.1 2062.01   1
   5  -1   2 613.751 328.594   1
   5  -1   3 43869.9 2066.42   1
   5  -1   4 376.180 294.023   1
   5  -1   5 21324.8 1440.05   1
   5  -1   6 4718.19 716.663   1
   5  -1   7 23822.4 1580.46   1
   5  -1   8 19829.5 1468.06   1
   5  -1   9 2351.96 555.814   1
   5  -1  10 30215.1 1894.26   1
   5  -1  11 2141.55 568.491   1
   5  -1  12 6474.52 935.694   1
   5  -1  13 23618.6 1756.16   1
   5  -1  14 10469.7 1196.43   1
   5  -1  15 11699.3 1286.95   1
   5   0 -12 3676.57 749.486   3
   5   0 -11 14145.2 1398.74   3
   5   0 -10 6350.55 926.187   3
   5   0  -9 600.955 430.441   3
   5   0  -8 32523.7 1927.20   3
   5   0  -7 3980.79 670.528   3
   5   0  -6 39157.2 2028.81   3
   5   0  -5 2158.36 484.738   3
   5   0  -4 36765.4 1597.91   2
   5   0  -4 37185.9 1886.18   3
   5   0  -4 36487.6 1773.19   1
   5   0  -3 42937.1 1798.67   2
   5   0  -3 42168.9 1992.03   3
   5   0  -3 43837.5 1928.74   1
   5   0  -2 11107.8 905.436   2
   5   0  -2 11809.5 970.676   1
   5   0  -2 9791.30 920.178   3
   5   0  -1 19590.6 1278.04   1
   5   0  -1 22709.5 1378.70   3
   5   0   0 112372. 3397.89   1
   5   0   0 115926. 3434.23   3
   5   0   1 131205. 3761.98   1
   5   0   2 41658.8 1938.29   1
   5   0   3 39515.4 1912.10   1
   5   0   4 99676.7 3294.86   1
   5   0   5 4146.61 649.723   1
   5   0   6 100705. 3410.33   1
   5   0   7 9710.69 995.844   1
   5   0   8 4884.77 742.163   1
   5   0   9 40534.0 2160.69   1
   5   0  10 1617.64 520.941   1
   5   0  11 28572.5 1871.71   1
   5   0  12 11679.9 1228.30   1
   5   0  13 26765.4 1870.27   1
   5   0  14 5494.04 878.170   1
   5   0  15 5617.78 924.688   1
   5   1 -12 9256.15 1134.77   3
   5   1 -11 3881.36 742.475   3
   5   1 -10 5214.23 833.669   3
   5   1  -9 29404.3 1852.74   3
   5   1  -8 347.339 343.153   3
   5   1  -7 31000.4 1794.67   3
   5   1  -6-155.791 326.290   3
   5   1  -5 87175.7 2697.96   2
   5   1  -5 92677.2 3149.37   3
   5   1  -4 53793.8 2050.85   2
   5   1  -4 58534.1 2367.41   3
   5   1  -4 53823.8 2137.09   1
   5   1  -3 4429.84 565.129   2
   5   1  -3 4427.65 588.340   1
   5   1  -3 5583.65 706.817   3
   5   1  -2 40849.4 1817.94   1
   5   1  -2 44611.4 1963.52   3
   5   1  -1 7635.10 763.398   1
   5   1  -1 8320.67 813.723   3
   5   1   0 19960.2 1254.66   1
   5   1   0 20640.6 1280.70   3
   5   1   1 13536.2 1043.30   1
   5   1   1 14025.8 1034.73   3
   5   1   2 47084.2 2036.56   1
   5   1   3 38079.5 1848.18   1
   5   1   4 490.603 289.811   1
   5   1   5 92295.3 3167.14   1
   5   1   6 13835.8 1166.17   1
   5   1   7 99920.3 3431.98   1
   5   1   8 69835.8 2846.22   1
   5   1   9 552.380 297.433   1
   5   1  10 86313.5 3349.17   1
   5   1  11 264.994 356.813   1
   5   1  12 26957.0 1846.53   1
   5   1  13 7939.95 1065.81   1
   5   1  14 26589.5 1932.99   1
   5   1  15 18400.7 1625.03   1
   5   2 -12 655.155 436.147   3
   5   2 -11 19088.6 1551.42   3
   5   2 -10 405.983 408.853   3
   5   2  -9 16852.3 1390.51   3
   5   2  -8 13524.9 1182.17   3
   5   2  -7 36864.5 1927.08   3
   5   2  -6 24492.5 1508.83   3
   5   2  -5 31992.5 1691.48   3
   5   2  -4 11440.1 976.297   3
   5   2  -4 10406.5 863.872   1
   5   2  -3 40222.0 1844.92   3
   5   2  -3 39067.6 1727.87   1
   5   2  -2 27924.6 1441.92   1
   5   2  -2 26502.4 1467.08   3
   5   2  -1 41938.4 1812.06   1
   5   2  -1 41802.4 1829.77   3
   5   2   0 60.4793 234.135   3
   5   2   0 41.4724 215.805   1
   5   2   1 88770.6 2874.13   1
   5   2   1 92407.9 2832.21   3
   5   2   2 4248.75 606.908   1
   5   2   3 5650.57 701.572   1
   5   2   4 27720.7 1572.70   1
   5   2   5 3432.08 582.262   1
   5   2   6 95301.8 3281.29   1
   5   2   7 68888.3 2757.06   1
   5   2   8 8383.08 942.670   1
   5   2   9 20364.1 1495.38   1
   5   2  10 23705.9 1670.24   1
   5   2  11 36799.4 2166.85   1
   5   2  12 104.104 320.951   1
   5   2  13 22538.7 1743.13   1
   5   2  14 21475.9 1726.31   1
   5   2  15 12054.9 1340.00   1
   5   3 -12 1787.47 571.164   3
   5   3 -11 6114.74 865.763   3
   5   3 -10 26651.8 1760.88   3
   5   3  -9-136.913 294.963   3
   5   3  -8 13903.2 1183.26   3
   5   3  -7 10579.2 995.239   3
   5   3  -6 11789.7 1013.54   3
   5   3  -5 15202.7 1108.94   3
   5   3  -4 1256.33 381.960   3
   5   3  -4 664.693 271.561   1
   5   3  -3 17964.3 1172.94   3
   5   3  -3 16311.4 1061.65   1
   5   3  -2 1266.62 327.633   3
   5   3  -2 1581.22 366.593   1
   5   3  -1 17621.9 1115.46   1
   5   3  -1 17830.4 1124.18   3
   5   3   0 7210.18 707.784   3
   5   3   0 6061.30 666.669   1
   5   3   1 1175.23 314.339   1
   5   3   1 918.118 294.412   3
   5   3   2 153068. 4071.16   1
   5   3   2 158094. 3889.79   3
   5   3   3 3796.66 574.490   1
   5   3   4 21323.1 1367.71   1
   5   3   5 48313.7 2173.91   1
   5   3   6 4420.88 682.658   1
   5   3   7 18454.7 1381.92   1
   5   3   8 3837.97 671.084   1
   5   3   9 10166.0 1077.31   1
   5   3  10 8644.50 1008.70   1
   5   3  11 10925.6 1165.37   1
   5   3  12 10225.0 1173.45   1
   5   3  13-92.2368 353.120   1
   5   3  14 38641.2 2356.88   1
   5   3  15 4083.14 799.008   1
   5   4 -10 1875.70 477.688   3
   5   4  -9 13305.3 1164.12   3
   5   4  -8 11925.5 1054.88   3
   5   4  -7 14092.8 1112.40   3
   5   4  -6 33521.6 1674.91   3
   5   4  -5 811.475 303.396   3
   5   4  -4 30754.3 1510.65   3
   5   4  -3 3260.12 477.805   1
   5   4  -3 2946.86 467.381   3
   5   4  -2 19252.7 1115.45   1
   5   4  -2 19138.6 1123.53   3
   5   4  -1 3068.76 459.422   3
   5   4  -1 3070.86 466.821   1
   5   4   0 5870.16 638.575   1
   5   4   0 5111.02 577.580   3
   5   4   1 27174.1 1409.62   1
   5   4   1 27716.9 1317.79   3
   5   4   2 7222.51 746.512   1
   5   4   2 8124.98 710.803   3
   5   4   3 47098.1 2028.99   1
   5   4   4 32809.2 1707.35   1
   5   4   5 54383.7 2310.57   1
   5   4   6 75790.0 2866.95   1
   5   4   7 12623.1 1135.04   1
   5   4   8 25051.7 1662.50   1
   5   4   9 5201.14 804.368   1
   5   4  10 33552.4 2024.09   1
   5   4  11 34748.7 2090.92   1
   5   4  12 13749.0 1356.63   1
   5   4  13 28520.5 2006.30   1
   5   4  14-75.9158 384.140   1
   5   4  15 10256.4 1251.31   1
   5   5  -6 20309.1 1235.89   3
   5   5  -5 20768.2 1200.03   3
   5   5  -4 1553.60 348.742   3
   5   5  -3 70112.2 2214.54   3
   5   5  -3 68429.0 2160.42   1
   5   5  -2 9449.23 755.798   1
   5   5  -2 9567.49 733.100   3
   5   5  -1 34690.4 1523.37   1
   5   5  -1 35595.5 1444.45   3
   5   5   0 41805.8 1716.76   1
   5   5   0 42105.5 1580.61   3
   5   5   1 9091.04 792.297   1
   5   5   1 8463.23 670.127   3
   5   5   2 77008.7 2611.78   1
   5   5   2 82402.8 2334.30   3
   5   5   3 355.274 268.182   1
   5   5   3 313.935 171.378   3
   5   5   4 8175.62 855.374   1
   5   5   5 32264.4 1746.00   1
   5   5   6 11886.5 817.539   3
   5   5   6 12841.3 1118.26   1
   5   5   7 18849.7 1076.31   3
   5   5   7 15749.3 1289.98   1
   5   5   8 2176.97 551.011   1
   5   5   9 77893.3 3138.74   1
   5   5  10 22080.8 1649.14   1
   5   5  11 53269.8 2688.81   1
   5   5  12 28554.2 1980.29   1
   5   5  13 1854.82 500.991   1
   5   5  14 34606.8 2287.83   1
   5   5  15 5992.80 997.086   1
   5   6  -2 32038.5 1356.29   1
   5   6  -1 6969.50 625.195   1
   5   6  -1 6853.50 543.037   3
   5   6   0 35593.9 1537.37   1
   5   6   0 34283.8 1241.08   3
   5   6   1 73156.8 2413.37   1
   5   6   1 75432.3 2024.50   3
   5   6   2 1122.35 317.962   1
   5   6   2 1443.25 265.061   3
   5   6   3 33379.4 1667.38   1
   5   6   3 32993.0 1252.24   3
   5   6   4 4420.17 625.661   1
   5   6   4 4304.72 458.649   3
   5   6   5 822.562 338.787   1
   5   6   6 13669.1 1155.10   1
   5   6   7 1814.68 508.111   1
   5   6   8 29969.2 1837.20   1
   5   6   9 5256.50 812.893   1
   5   6  10 15687.2 1428.66   1
   5   6  11 16577.4 1502.60   1
   5   6  12 19216.6 1636.37   1
   5   6  13 35043.7 2291.29   1
   5   6  14 554.574 509.206   1
   5   7   0 9658.84 758.193   1
   5   7   1 13413.4 930.258   1
   5   7   2 25023.8 1353.62   1
   5   7   3 298.355 246.807   1
   5   7   4 54515.8 2265.68   1
   5   7   5 18856.6 1338.21   1
   5   7   6 54332.1 2432.81   1
   5   7   7 31863.2 1877.86   1
   5   7   8 9244.10 1055.48   1
   5   7   9 13387.1 1281.75   1
   5   7  10 558.569 420.615   1
   5   7  11 15509.5 1435.78   1
   5   7  12 9481.91 1196.18   1
   5   7  13 2382.22 673.454   1
   5   7  14 2467.35 751.153   1
   5   8   2 29959.6 1463.72   1
   5   8   3 12833.2 996.560   1
   5   8   4 3828.13 602.064   1
   5   8   5 100967. 3351.10   1
   5   8   6 8301.17 921.115   1
   5   8   7 59212.7 2633.76   1
   5   8   8 12814.8 1244.93   1
   5   8   9 40134.1 2294.00   1
   5   8  10 22109.8 1724.71   1
   5   8  11-187.694 375.480   1
   5   8  12 19856.0 1722.22   1
   5   8  13 273.519 404.048   1
   5   9   5 7871.52 874.431   1
   5   9   6 7992.28 909.656   1
   5   9   7 818.755 415.990   1
   5   9   8 10204.1 1116.37   1
   5   9   9 33108.3 2088.18   1
   5   9  10 7244.54 1035.45   1
   5   9  11 45318.4 2604.29   1
   5   9  12 7531.43 1073.79   1
   5  10   8-71.1012 427.303   1
   5  10   9 21796.4 1698.29   1
   5  10  10 15997.0 1537.83   1
   5  10  11 689.208 440.332   1
   5  10  12 32616.1 2294.22   1
   6  -6   1 273.467 333.683   1
   6  -6   2 11201.4 1268.92   1
   6  -6   3 13597.5 1379.67   1
   6  -5  -3 25711.0 1870.62   3
   6  -5  -2 8463.14 1052.87   3
   6  -5  -1 22249.0 1705.27   3
   6  -5  -1 20830.5 1658.36   1
   6  -5   0 1550.48 517.844   1
   6  -5   0 1619.32 565.360   3
   6  -5   1 50655.8 2605.76   3
   6  -5   1 53237.5 2684.79   1
   6  -5   2 21420.0 1697.00   1
   6  -5   2 20491.0 1636.72   3
   6  -5   3 30768.9 2044.44   1
   6  -5   4 13355.5 1329.96   1
   6  -5   5 9708.92 1165.48   1
   6  -5   6 39937.5 2372.57   1
   6  -5   7 604.545 444.441   1
   6  -4  -5 24848.1 1861.21   3
   6  -4  -4 16815.0 1494.65   3
   6  -4  -3 9359.04 1130.87   3
   6  -4  -2 3178.66 657.873   3
   6  -4  -1 17592.4 1494.63   3
   6  -4  -1 18221.5 1497.62   1
   6  -4   0 17851.3 1494.97   3
   6  -4   0 17802.2 1478.33   1
   6  -4   1 160.450 401.691   1
   6  -4   1 324.110 424.171   3
   6  -4   2 17449.7 1493.53   1
   6  -4   2 17421.1 1493.94   3
   6  -4   3 5495.56 863.512   1
   6  -4   4 28543.0 1926.65   1
   6  -4   5 4964.74 834.087   1
   6  -4   6 1468.20 569.205   1
   6  -4   7 45332.2 2516.55   1
   6  -4   8 111.861 338.913   1
   6  -4   9 19963.0 1695.88   1
   6  -3  -6 287.985 385.592   3
   6  -3  -5 10982.8 1215.83   3
   6  -3  -4 12664.7 1291.55   3
   6  -3  -3 1838.44 503.270   3
   6  -3  -2 52689.4 2560.81   3
   6  -3  -2 47967.6 2428.13   1
   6  -3  -1 4000.16 736.187   1
   6  -3  -1 3955.07 721.055   3
   6  -3   0 29741.0 1895.45   3
   6  -3   0 30658.2 1908.74   1
   6  -3   1 24911.5 1732.22   1
   6  -3   1 23482.1 1674.11   3
   6  -3   2 2567.49 630.180   1
   6  -3   3 10559.0 1161.26   1
   6  -3   4 1685.71 517.358   1
   6  -3   5 9765.25 1118.54   1
   6  -3   6 9115.02 1119.29   1
   6  -3   7 6320.30 959.182   1
   6  -3   8 21057.3 1699.75   1
   6  -3   9 2010.75 631.770   1
   6  -3  10 17545.4 1575.25   1
   6  -2  -7 1596.45 630.098   3
   6  -2  -6 7723.36 1023.44   3
   6  -2  -5 5759.76 897.300   3
   6  -2  -4 23721.3 1720.09   3
   6  -2  -3 13126.0 1258.72   3
   6  -2  -3 12775.6 1193.53   1
   6  -2  -2 14006.9 1284.28   3
   6  -2  -2 12775.9 1221.87   1
   6  -2  -1 117761. 4014.26   3
   6  -2  -1 124030. 4029.67   1
   6  -2   0 1420.93 471.290   1
   6  -2   0 1816.44 575.958   3
   6  -2   1 19532.6 1494.77   1
   6  -2   1 19966.5 1507.82   3
   6  -2   2 22722.9 1624.89   1
   6  -2   3 12601.1 1226.85   1
   6  -2   4 58813.1 2733.08   1
   6  -2   5 737.483 423.495   1
   6  -2   6 22842.6 1710.05   1
   6  -2   7 23626.0 1745.91   1
   6  -2   8 7815.96 1048.55   1
   6  -2   9 12399.0 1305.49   1
   6  -2  10 1681.89 590.293   1
   6  -2  11 18347.2 1620.85   1
   6  -1  -8 267.087 354.263   3
   6  -1  -7 10878.2 1211.57   3
   6  -1  -6 763.984 464.923   3
   6  -1  -5 48176.2 2500.81   3
   6  -1  -4 33765.1 2034.21   3
   6  -1  -3 7363.37 885.605   1
   6  -1  -3 7045.65 947.484   3
   6  -1  -2 843.634 440.296   1
   6  -1  -2 1646.79 508.005   3
   6  -1  -1 394.044 347.760   1
   6  -1  -1 64.0091 340.396   3
   6  -1   0 3862.46 684.666   1
   6  -1   0 4392.35 704.108   3
   6  -1   1 757.380 397.964   3
   6  -1   1 446.464 296.561   1
   6  -1   2 3651.90 691.758   3
   6  -1   2 3267.37 663.199   1
   6  -1   3 36651.6 2063.71   1
   6  -1   4 1614.84 522.632   1
   6  -1   5 63619.8 2828.25   1
   6  -1   6-451.239 361.380   1
   6  -1   7 38584.0 2223.42   1
   6  -1   8 68856.2 3080.64   1
   6  -1   9 347.038 404.791   1
   6  -1  10 19477.8 1646.58   1
   6  -1  11 3499.08 782.319   1
   6  -1  12 10117.1 1221.55   1
   6   0  -9 21592.7 1747.75   3
   6   0  -8 2176.30 603.378   3
   6   0  -7 1648.12 520.149   3
   6   0  -6 44530.7 2384.67   3
   6   0  -5 11406.0 1175.51   3
   6   0  -4 7656.57 956.422   3
   6   0  -3 8947.70 960.926   1
   6   0  -3 8889.80 1014.50   3
   6   0  -2 3544.60 625.237   1
   6   0  -2 2603.53 583.310   3
   6   0  -1 31502.1 1822.88   1
   6   0  -1 30756.3 1801.69   3
   6   0   0 1046.02 409.283   1
   6   0   0 2120.93 556.797   3
   6   0   1 409.238 316.402   3
   6   0   1 930.479 388.425   1
   6   0   2 19319.7 1441.06   1
   6   0   2 22891.1 1543.38   3
   6   0   3 2739.15 589.115   1
   6   0   4 19017.3 1470.49   1
   6   0   5 1632.58 486.162   1
   6   0   6 60134.7 2748.11   1
   6   0   7 37442.1 2162.13   1
   6   0   8 5810.54 874.829   1
   6   0   9 13465.0 1320.45   1
   6   0  10 956.058 406.511   1
   6   0  11 30957.5 2106.04   1
   6   0  12 3977.48 789.311   1
   6   1  -9 7177.91 997.148   3
   6   1  -8 10530.4 1190.12   3
   6   1  -7 14422.5 1338.61   3
   6   1  -6 755.851 411.138   3
   6   1  -5 38236.8 2110.84   3
   6   1  -4 9130.99 1004.79   3
   6   1  -3 4280.34 669.842   1
   6   1  -3 5133.42 765.867   3
   6   1  -2 32308.7 1857.06   3
   6   1  -2 30140.8 1740.28   1
   6   1  -1 1340.97 436.870   1
   6   1  -1 880.399 346.692   3
   6   1   0 115505. 3720.36   1
   6   1   0 120536. 3782.43   3
   6   1   1 2930.03 579.331   3
   6   1   1 2678.62 531.667   1
   6   1   2 35431.7 1946.22   1
   6   1   2 36466.4 1933.12   3
   6   1   3 18476.2 1391.20   1
   6   1   4 17366.2 1377.39   1
   6   1   5 24080.1 1660.66   1
   6   1   6 364.229 413.040   1
   6   1   7 2867.84 598.005   1
   6   1   8 10415.0 1155.14   1
   6   1   9 8496.81 1050.72   1
   6   1  10 11212.5 1244.53   1
   6   1  11 3286.84 713.646   1
   6   1  12 23757.1 1864.23   1
   6   2 -10-506.363 513.589   3
   6   2  -9 7375.35 1011.49   3
   6   2  -8 7238.45 951.761   3
   6   2  -7 2693.30 629.191   3
   6   2  -6 28154.9 1788.70   3
   6   2  -5 258.839 311.581   3
   6   2  -4 14893.8 1259.59   3
   6   2  -3 2176.29 499.347   1
   6   2  -3 2240.52 489.297   3
   6   2  -2 30203.9 1685.98   1
   6   2  -2 28060.2 1672.97   3
   6   2  -1 15865.6 1226.36   1
   6   2  -1 19571.2 1371.68   3
   6   2   0 9598.57 972.093   1
   6   2   0 10794.6 1012.92   3
   6   2   1 42897.1 2089.83   1
   6   2   1 44606.3 2088.38   3
   6   2   2 4556.54 700.328   1
   6   2   2 4563.98 680.349   3
   6   2   3 36930.1 1976.18   1
   6   2   4 21555.5 1529.81   1
   6   2   5 7674.93 931.392   1
   6   2   6 39835.1 2191.78   1
   6   2   7 5663.63 848.836   1
   6   2   8 6851.42 951.609   1
   6   2   9 2094.62 588.956   1
   6   2  10 32296.6 2115.59   1
   6   2  11 19057.4 1633.08   1
   6   2  12 4424.36 874.552   1
   6   3  -8 8808.17 1027.23   3
   6   3  -7 1422.76 455.878   3
   6   3  -6 1467.63 477.047   3
   6   3  -5 22750.4 1514.50   3
   6   3  -4-86.9827 296.551   3
   6   3  -3 23503.9 1506.46   3
   6   3  -3 21427.7 1368.65   1
   6   3  -2 5245.71 692.804   1
   6   3  -2 7141.41 817.345   3
   6   3  -1 22681.7 1447.75   1
   6   3  -1 27182.7 1571.74   3
   6   3   0 15932.5 1214.02   1
   6   3   0 15182.6 1170.85   3
   6   3   1 8678.87 874.212   3
   6   3   1 8398.72 898.309   1
   6   3   2 26924.1 1629.29   1
   6   3   2 30876.3 1670.89   3
   6   3   3 21426.9 1479.10   1
   6   3   3 23235.8 1439.91   3
   6   3   4 22830.6 1556.21   1
   6   3   5 54428.6 2534.85   1
   6   3   6 4765.01 754.842   1
   6   3   7 41051.4 2269.25   1
   6   3   8 394.655 388.563   1
   6   3   9 65869.8 3026.41   1
   6   3  10 9390.04 1144.35   1
   6   3  11 11088.4 1291.64   1
   6   3  12 24831.7 1933.70   1
   6   4  -4 22583.8 1429.57   3
   6   4  -3 1073.72 348.550   1
   6   4  -3 1376.86 384.947   3
   6   4  -2 14437.0 1102.16   3
   6   4  -2 12490.8 1020.59   1
   6   4  -1 4632.71 637.432   3
   6   4  -1 4302.50 621.505   1
   6   4   0 35548.0 1793.40   1
   6   4   0 36863.6 1759.28   3
   6   4   1 35330.6 1843.64   1
   6   4   1 38985.9 1800.44   3
   6   4   2 861.088 354.805   1
   6   4   2 2317.45 480.710   3
   6   4   3 21906.4 1483.16   1
   6   4   3 20869.3 1312.61   3
   6   4   4 1594.06 489.048   1
   6   4   4 2346.66 473.839   3
   6   4   5 23659.4 1611.56   1
   6   4   6 24910.2 1703.68   1
   6   4   7 17471.7 1473.01   1
   6   4   8 21360.2 1663.86   1
   6   4   9 2646.89 660.345   1
   6   4  10 28506.4 1998.00   1
   6   4  11 15729.9 1523.16   1
   6   4  12 22192.3 1855.88   1
   6   5  -1 22709.9 1358.38   1
   6   5   0 5135.06 659.805   1
   6   5   1 1902.88 390.523   3
   6   5   1 2554.51 509.483   1
   6   5   2 37187.8 1882.40   1
   6   5   2 38312.5 1693.81   3
   6   5   3 761.463 338.544   1
   6   5   3 752.866 308.356   3
   6   5   4 39590.9 2067.03   1
   6   5   4 39350.2 1763.91   3
   6   5   5-35.8562 288.520   1
   6   5   6 28886.8 1831.71   1
   6   5   7 6290.52 902.212   1
   6   5   8 149.772 338.271   1
   6   5   9 15798.6 1463.21   1
   6   5  10 608.928 385.208   1
   6   5  11 23481.8 1857.02   1
   6   5  12 10621.6 1276.06   1
   6   6   1 4818.77 660.973   1
   6   6   2 3674.02 614.414   1
   6   6   3 27895.1 1635.66   1
   6   6   4 8103.36 926.113   1
   6   6   5 28839.2 1788.60   1
   6   6   6 14872.0 1328.17   1
   6   6   7 20892.0 1603.95   1
   6   6   8 5095.77 825.308   1
   6   6   9 1566.19 575.213   1
   6   6  10 40701.7 2427.68   1
   6   6  11 921.084 588.603   1
   6   6  12 9389.43 1233.86   1
   6   7   3 4765.29 689.125   1
   6   7   4 5821.73 789.561   1
   6   7   5 913.922 403.718   1
   6   7   6 7795.97 963.580   1
   6   7   7 11513.4 1189.54   1
   6   7   8 20749.8 1648.60   1
   6   7   9 10128.5 1185.48   1
   6   7  10 3889.55 787.909   1
   6   7  11 40542.1 2504.39   1
   6   8   6 5509.94 831.398   1
   6   8   7 13263.0 1289.02   1
   6   8   8 60.0124 365.203   1
   6   8   9 9134.51 1197.09   1
   6   8  10 34839.4 2293.35   1
   6   8  11 2281.73 759.780   1
   6   9   9 3329.10 708.533   1
   6   9  10 884.828 560.719   1
   7  -2   0 3317.57 746.030   3
   7  -2   1 11400.1 1268.90   3
   7  -2   2 5360.85 896.662   3
   7  -2   3 7478.84 1039.29   3
   7  -1  -3 3377.36 750.051   3
   7  -1  -2 23692.0 1782.33   3
   7  -1  -2 21883.7 1676.67   1
   7  -1  -1 5046.33 856.869   1
   7  -1  -1 5642.89 912.812   3
   7  -1   0 12903.1 1329.59   1
   7  -1   0 13928.0 1357.79   3
   7  -1   1 2419.49 625.852   1
   7  -1   1 2722.77 666.228   3
   7  -1   2 12052.7 1272.39   1
   7  -1   2 12633.8 1308.94   3
   7  -1   3 35514.6 2221.36   1
   7  -1   3 31693.0 2084.22   3
   7  -1   4 6537.10 961.860   1
   7  -1   5 20809.6 1732.60   1
   7   0  -4 13741.4 1376.98   3
   7   0  -3 302.059 337.404   3
   7   0  -2 11676.3 1186.06   1
   7   0  -2 11573.7 1245.24   3
   7   0  -1 4571.31 807.407   1
   7   0  -1 5372.84 854.553   3
   7   0   0 1958.53 547.967   1
   7   0   0 2513.08 655.886   3
   7   0   1 19219.9 1591.99   1
   7   0   1 22014.1 1693.15   3
   7   0   2 1265.95 494.421   3
   7   0   2 1725.12 581.218   1
   7   0   3 14678.1 1382.48   3
   7   0   3 12657.6 1313.81   1
   7   0   4 16236.7 1485.82   1
   7   0   5 9.86254 335.050   1
   7   0   6 33350.6 2195.87   1
   7   1  -5 265.109 416.690   3
   7   1  -4 2034.03 627.474   3
   7   1  -3 2347.95 596.490   3
   7   1  -3 1924.38 554.686   1
   7   1  -2 485.613 402.234   1
   7   1  -2 142.842 369.484   3
   7   1  -1 571.840 413.506   1
   7   1  -1-597.638 489.401   3
   7   1   0 5951.63 886.532   1
   7   1   0 6025.44 852.942   3
   7   1   1 2600.92 619.660   3
   7   1   1 3114.55 642.231   1
   7   1   2 23593.9 1715.76   1
   7   1   2 20145.4 1602.75   3
   7   1   3 6934.97 947.537   3
   7   1   3 5814.21 860.558   1
   7   1   4 23712.1 1768.68   1
   7   1   4 23869.4 1725.54   3
   7   1   5 8463.92 1103.16   1
   7   1   6-384.662 487.411   1
   7   1   7 8515.61 1095.56   1
   7   2  -5 428.953 387.980   3
   7   2  -4 9815.63 1113.98   3
   7   2  -3 13955.5 1329.63   3
   7   2  -3 11927.4 1162.42   1
   7   2  -2 10222.3 1095.74   1
   7   2  -2 10488.6 1148.98   3
   7   2  -1 9896.19 1103.48   3
   7   2  -1 11382.1 1166.58   1
   7   2   0 7336.53 944.241   1
   7   2   0 6768.13 921.566   3
   7   2   1 38052.4 2161.16   1
   7   2   1 37100.9 2108.51   3
   7   2   2-623.138 446.475   3
   7   2   2 72.1121 324.754   1
   7   2   3 14245.0 1350.13   1
   7   2   3 15199.9 1350.95   3
   7   2   4 7185.03 964.583   1
   7   2   4 6996.37 941.695   3
   7   2   5 29458.0 1989.10   1
   7   2   6 5591.79 925.999   1
   7   2   7 3139.56 756.370   1
   7   2   8 24125.4 1901.37   1
   7   3  -2-148.885 283.814   1
   7   3  -1 13584.8 1247.02   1
   7   3  -1 17254.1 1388.86   3
   7   3   0 19745.4 1500.01   1
   7   3   0 21054.5 1525.09   3
   7   3   1 5627.38 812.872   3
   7   3   1 4875.32 780.612   1
   7   3   2 17423.4 1437.46   1
   7   3   2 17346.5 1381.82   3
   7   3   3 4524.15 736.556   3
   7   3   3 3452.41 741.650   1
   7   3   4 9270.06 1097.16   1
   7   3   4 8483.03 982.005   3
   7   3   5 6667.14 977.518   1
   7   3   5 7319.55 917.098   3
   7   3   6 4727.92 839.441   1
   7   3   7 38696.9 2364.58   1
   7   3   8 1012.78 395.205   1
   7   4   0 4416.81 718.179   1
   7   4   1 23039.0 1623.84   1
   7   4   2 1256.60 417.773   1
   7   4   3 7603.76 977.526   1
   7   4   4 4300.77 794.889   1
   7   4   5 29201.8 1962.30   1
   7   4   6 8572.64 1104.83   1
   7   4   7 775.354 491.272   1
   7   4   8 25240.5 1927.32   1
   7   5   2 15631.5 1314.01   1
   7   5   3 5956.04 880.280   1
   7   5   4 28959.0 1886.67   1
   7   5   5-313.852 404.135   1
   7   5   6 30003.7 2034.56   1
   7   5   7 1379.91 480.020   1
   7   5   8 1809.86 658.212   1
   7   6   4 4643.38 760.074   1
   7   6   5 19957.3 1581.17   1
   7   6   6-270.114 407.093   1
   7   6   7 7665.32 1034.01   1
   7   6   8 5571.80 961.037   1
;
_shelx_hkl_checksum     85363
_shelx_res_file
;
    shelx.res created by SHELXL-2014/7
TITL  P-1
CELL  0.71073 5.6565 10.3682 15.3358 81.604 80.006 85.340
ZERR  2       0.0003  0.0005  0.0007  0.004  0.004  0.004
LATT  1
SFAC  C H N O Se
UNIT  42 34 6 2 2
ACTA
OMIT -3 55
TEMP -173
SIZE  0.30 0.20 0.10
L.S.  100
BOND  $H
CONF
FMAP  2
PLAN -1
WGHT    0.026000    0.445600
FVAR       7.57776
SE    5    0.461820    0.715514    0.793265    11.00000    0.01551    0.01235 =
         0.01832   -0.00192   -0.00576   -0.00120
O1    4    0.513025    0.513262    0.682679    11.00000    0.02373    0.01519 =
         0.01770   -0.00321   -0.00492   -0.00235
N1    3    0.821580    0.945283    0.796046    11.00000    0.01166    0.01314 =
         0.01446   -0.00020   -0.00506   -0.00207
N2    3    1.059899    0.969285    0.782430    11.00000    0.01081    0.01796 =
         0.01850   -0.00154   -0.00556   -0.00119
N3    3    1.108547    1.035086    0.702142    11.00000    0.01252    0.01740 =
         0.01555   -0.00109   -0.00405   -0.00118
C1    1    0.492990    0.425084    0.620800    11.00000    0.03378    0.02440 =
         0.02100   -0.00898   -0.00572   -0.00446
AFIX 137
H1A   2    0.356974    0.454878    0.589709    11.00000   -1.50000
H1B   2    0.466884    0.337405    0.653281    11.00000   -1.50000
H1C   2    0.641420    0.422715    0.577126    11.00000   -1.50000
AFIX   0
C2    1    0.683953    0.481022    0.736469    11.00000    0.01929    0.01381 =
         0.01466    0.00099    0.00078   -0.00448
C3    1    0.844551    0.372557    0.733323    11.00000    0.02524    0.01482 =
         0.01995   -0.00169    0.00300   -0.00125
AFIX  43
H3    2    0.840450    0.313861    0.691555    11.00000   -1.20000
AFIX   0
C4    1    1.011274    0.349938    0.791321    11.00000    0.02175    0.01648 =
         0.02815    0.00278    0.00328    0.00319
AFIX  43
H4    2    1.119564    0.275004    0.789678    11.00000   -1.20000
AFIX   0
C5    1    1.020353    0.435773    0.851296    11.00000    0.01818    0.02193 =
         0.02648    0.00207   -0.00525    0.00084
AFIX  43
H5    2    1.135453    0.420173    0.890530    11.00000   -1.20000
AFIX   0
C6    1    0.861149    0.545075    0.854342    11.00000    0.01825    0.01812 =
         0.02182   -0.00241   -0.00312   -0.00197
AFIX  43
H6    2    0.868399    0.604130    0.895571    11.00000   -1.20000
AFIX   0
C7    1    0.691652    0.568521    0.797550    11.00000    0.01481    0.01116 =
         0.01684    0.00142    0.00063   -0.00144
C8    1    0.544610    0.788490    0.891315    11.00000    0.01422    0.01517 =
         0.01682   -0.00160   -0.00528    0.00213
C9    1    0.443063    0.737659    0.977597    11.00000    0.01774    0.01851 =
         0.02001    0.00201   -0.00185   -0.00120
AFIX  43
H9    2    0.323562    0.675762    0.985615    11.00000   -1.20000
AFIX   0
C10   1    0.512628    0.775452    1.052095    11.00000    0.02282    0.02731 =
         0.01387    0.00306   -0.00256    0.00429
AFIX  43
H10   2    0.442743    0.738637    1.110351    11.00000   -1.20000
AFIX   0
C11   1    0.684466    0.867122    1.041278    11.00000    0.02427    0.02846 =
         0.01539   -0.00197   -0.00813    0.00170
AFIX  43
H11   2    0.734733    0.892217    1.092038    11.00000   -1.20000
AFIX   0
C12   1    0.782546    0.921967    0.956029    11.00000    0.01783    0.02045 =
         0.01788   -0.00172   -0.00737   -0.00169
AFIX  43
H12   2    0.897404    0.986328    0.948451    11.00000   -1.20000
AFIX   0
C13   1    0.713515    0.883172    0.881736    11.00000    0.01289    0.01350 =
         0.01259    0.00060   -0.00294    0.00182
C14   1    0.720050    0.997643    0.724424    11.00000    0.01290    0.01347 =
         0.01295   -0.00214   -0.00556   -0.00021
AFIX  43
H14   2    0.556945    0.995755    0.717248    11.00000   -1.20000
AFIX   0
C15   1    0.904637    1.054383    0.664050    11.00000    0.01096    0.01231 =
         0.01482   -0.00433   -0.00308   -0.00026
C16   1    0.899814    1.126258    0.574559    11.00000    0.01225    0.01205 =
         0.01274   -0.00223   -0.00073    0.00152
C17   1    1.084235    1.208657    0.534471    11.00000    0.01394    0.01826 =
         0.01831   -0.00220   -0.00357   -0.00307
AFIX  43
H17   2    1.213122    1.217271    0.565136    11.00000   -1.20000
AFIX   0
C18   1    1.079077    1.277795    0.449983    11.00000    0.01778    0.01875 =
         0.01909    0.00176    0.00016   -0.00467
AFIX  43
H18   2    1.204741    1.333444    0.423276    11.00000   -1.20000
AFIX   0
C19   1    0.892531    1.266348    0.404356    11.00000    0.01986    0.01927 =
         0.01360    0.00120    0.00004    0.00196
AFIX  43
H19   2    0.890259    1.313602    0.346538    11.00000   -1.20000
AFIX   0
C20   1    0.708921    1.185270    0.443794    11.00000    0.01681    0.02081 =
         0.01740   -0.00208   -0.00596   -0.00058
AFIX  43
H20   2    0.580171    1.177215    0.412928    11.00000   -1.20000
AFIX   0
C21   1    0.712676    1.115808    0.528276    11.00000    0.01345    0.01601 =
         0.01629   -0.00176   -0.00232   -0.00321
AFIX  43
H21   2    0.586138    1.060597    0.554720    11.00000   -1.20000
AFIX   0
HKLF 4
REM   P-1
REM R1 =  0.0278 for    3548 Fo > 4sig(Fo)  and  0.0351 for all    3869 data
REM    236 parameters refined using      0 restraints
END
WGHT      0.0198      0.4875
REM Highest difference peak  0.414,  deepest hole -0.519,  1-sigma level  0.093
Q1    1   0.2988  0.7777  0.8375  11.00000  0.05    0.41
;
_shelx_res_checksum     2964
data_New_Global_Publ_Block
_journal_date_recd_electronic     2015-02-12
_journal_date_accepted     2015-02-16
_journal_name_full     'Acta Crystallographica, Section E'
_journal_year     2015
_journal_volume     71
_journal_issue      3
_journal_page_first     o202
_journal_page_last     o203
_journal_paper_category     HO
_journal_paper_doi     10.1107/S2056989015003230
_journal_coeditor_code     HG5432
_publ_contact_author_name     'Julio Zukerman-Schpector'
_publ_contact_author_address
;
Departmento de Qu\'imica
Universidade Federal de S\~ao Carlos,
13565-905 S\~ao Carlos
SP
Brazil
;
_publ_contact_author_email     'julio@power.ufscar.br'
_publ_contact_author_fax     '551633614835'
_publ_contact_author_phone     '551633519741'
_publ_section_title
;
Crystal structure of
1-{2-[(2-methoxyphenyl)selanyl]phenyl}-4-phenyl-1<i>H</i>-1,2,3-triazole
;
_publ_section_title_footnote     .
loop_
    _publ_author_name
    _publ_author_footnote
    _publ_author_address
    'Camargo, Leandro R. S.' .
;
Departmento de Qu\'imica
Universidade Federal de S\~ao Carlos,
13565-905 S\~ao Carlos
SP
Brazil
;
    'Zukerman-Schpector, Julio' .
;
Departmento de Qu\'imica
Universidade Federal de S\~ao Carlos,
13565-905 S\~ao Carlos
SP
Brazil
;
    'Deobald, Anna M.'
;
Present address:
Instituto Federal de Educa\,c\~ao, Ci\^encia e Tecnologia Farroupilha
Rua Erechim, 860 - Bairro Planalto,
98280-000 Panambi, RS, Brazil.
;
;
Departmento de Qu\'imica
Universidade Federal de Santa Maria,
97105-900 Santa Maria
RS
Brazil
;
    'Braga, Antonio L.' .
;
Departmento de Qu\'imica
Universidade Federal de Santa Catarina,
88040-900 Florian\'opolis
SC
Brazil
;
    'Tiekink, Edward R. T.' .
;
Department of Chemistry, University of Malaya,
50603 Kuala Lumpur,
Malaysia
;
_publ_section_synopsis     .
