# Supplementary material for: Crystal structure of 1-{2-[(2-meth­oxy­phen­yl)selan­yl]phen­yl}-4-phenyl-1H-1,2,3-triazole
Source: Acta Crystallogr E Crystallogr Commun. 2015 Feb 25;71(Pt 3):o202–3. doi: 10.1107/S2056989015003230 (PMC4350762; doi:10.1107/S2056989015003230)
Supplement: Supplementary file 2 [file e-71-0o202-Isup2.hkl]

#
# h,k,l, Fc-squared, Fo-squared, sigma(Fo-squared), status flag
#
data_I
_shelx_title '  P-1'
_shelx_refln_list_code          4
_shelx_F_calc_maximum      129.36
_exptl_crystal_F_000       412.00
_reflns_d_resolution_high  0.7696

loop_
 _space_group_symop_operation_xyz
 'x, y, z'
 '-x, -y, -z'

_cell_length_a     5.6565
_cell_length_b    10.3682
_cell_length_c    15.3358
_cell_angle_alpha  81.604
_cell_angle_beta   80.006
_cell_angle_gamma  85.340

_shelx_F_squared_multiplier     1.000

loop_
 _refln_index_h
 _refln_index_k
 _refln_index_l
 _refln_F_squared_calc
 _refln_F_squared_meas
 _refln_F_squared_sigma
 _refln_observed_status
   1   0   0       1239.43       1183.92        24.43 o
   2   0   0       3954.00       3795.71        40.95 o
   3   0   0       2136.35       2187.63        29.86 o
   4   0   0        721.70        761.17        17.45 o
   5   0   0       1978.70       1988.03        42.06 o
   6   0   0         14.39         27.25         9.36 o
   7   0   0         44.02         38.67         7.32 o
  -7   1   0        216.91        233.78        16.54 o
  -6   1   0         80.46         72.05         8.55 o
  -5   1   0        698.54        717.02        23.72 o
  -4   1   0        369.24        378.72        15.07 o
  -3   1   0        350.62        372.60        12.16 o
  -2   1   0        225.88        274.93        12.92 o
  -1   1   0       1286.58       1292.94        27.58 o
   1   1   0       2776.72       2747.30        28.58 o
   2   1   0       4702.32       4672.58        41.89 o
   3   1   0       1535.98       1119.25       245.08 o
   4   1   0       1745.94       1678.22        40.93 o
   5   1   0        339.05        353.50        15.61 o
   6   1   0       1992.27       2055.51        46.19 o
   7   1   0        100.89        104.32        10.70 o
  -7   2   0         72.35         57.77        12.99 o
  -6   2   0         20.75         27.92         6.35 o
  -5   2   0        152.82        157.70        20.43 o
  -4   2   0       1737.90       1749.54        51.86 o
  -3   2   0       1071.43       1074.88        34.55 o
  -2   2   0       4705.47       5046.39        93.40 o
  -1   2   0       6589.90       6630.21       110.53 o
   0   2   0        304.13        299.19        10.76 o
   1   2   0       2503.71       2538.42        33.50 o
   2   2   0       2098.56       2186.89        20.26 o
   3   2   0        862.63        900.43        13.44 o
   4   2   0        101.00        103.74         4.61 o
   5   2   0          0.38          0.88         2.76 o
   6   2   0        171.95        177.75        12.21 o
   7   2   0        128.57        122.89        11.49 o
  -6   3   0        509.10        525.99        23.42 o
  -5   3   0        492.05        523.90        21.05 o
  -4   3   0        678.48        684.99        30.76 o
  -3   3   0        195.43        232.23        15.26 o
  -2   3   0         56.17         50.49         6.19 o
  -1   3   0       2517.10       2645.82        47.08 o
   0   3   0        539.12        508.34        10.82 o
   1   3   0        319.83        291.97         7.55 o
   2   3   0       3065.60       3059.06        26.50 o
   3   3   0       1059.41       1018.43        14.94 o
   4   3   0       1155.53       1121.55        20.20 o
   5   3   0        108.13        107.18         9.25 o
   6   3   0        244.87        270.85        14.68 o
   7   3   0        367.94        355.44        18.62 o
  -6   4   0        310.85        310.44        18.31 o
  -5   4   0       1434.29       1435.02        37.50 o
  -4   4   0        624.67        650.88        31.00 o
  -3   4   0       5288.16       5130.55       229.83 o
  -2   4   0       4600.04       4497.46       185.39 o
  -1   4   0       2467.83       2554.44        38.52 o
   0   4   0       3695.99       3774.64        49.82 o
   1   4   0       1119.47       1139.15        33.19 o
   2   4   0       1679.80       1869.75        22.03 o
   3   4   0         20.61         21.99         2.02 o
   4   4   0         23.62         21.06         2.92 o
   5   4   0         94.64         95.52         6.34 o
   6   4   0        641.54        630.94        21.87 o
   7   4   0         96.00         76.92        12.51 o
  -6   5   0         23.35         27.57         6.65 o
  -5   5   0         50.40         58.90         8.01 o
  -4   5   0         79.29         70.51        10.90 o
  -3   5   0        106.82         91.59        10.59 o
  -2   5   0          9.60         16.54         4.22 o
  -1   5   0       2919.75       2991.46        45.48 o
   0   5   0       1769.50       1755.74        48.48 o
   1   5   0        894.69        830.32        29.60 o
   2   5   0       2504.60       2457.35        37.92 o
   3   5   0       1463.04       1472.31        18.86 o
   4   5   0        415.82        432.11        11.38 o
   5   5   0        698.23        716.37        15.15 o
   6   5   0         91.18         97.22         8.96 o
  -5   6   0        543.09        559.75        23.65 o
  -4   6   0       1077.04       1061.80        40.92 o
  -3   6   0       1766.40       1914.41        55.47 o
  -2   6   0        649.79        649.19        21.44 o
  -1   6   0        282.19         62.29       129.33 o
   0   6   0        419.84        431.13        11.21 o
   1   6   0          0.25          0.28         3.14 o
   2   6   0         16.50          9.90         2.55 o
   3   6   0         94.22         95.62         7.48 o
   4   6   0        954.20        929.02        16.56 o
   5   6   0        577.63        598.15        14.91 o
   6   6   0        544.12        537.34        33.63 o
  -5   7   0        357.75        317.08        25.27 o
  -4   7   0          3.00          6.00         4.76 o
  -3   7   0          7.86          5.57         4.46 o
  -2   7   0       1192.79       1118.95        27.92 o
  -1   7   0        845.10        801.19        42.87 o
   0   7   0       1502.48       1468.11        20.01 o
   1   7   0       1423.88       1423.66        56.40 o
   2   7   0        253.68        249.66         9.65 o
   3   7   0        393.76        424.36        13.68 o
   4   7   0        684.52        678.36        19.88 o
   5   7   0        176.97        165.42        10.68 o
   6   7   0         19.73         21.96         8.36 o
  -5   8   0       1066.85       1016.07        33.44 o
  -4   8   0        533.66        507.43        21.48 o
  -3   8   0        421.06        375.93        16.90 o
  -2   8   0         30.27         43.31         5.67 o
  -1   8   0        147.20        157.01         9.06 o
   0   8   0          2.26          0.32         1.25 o
   1   8   0         42.54         45.49         3.34 o
   2   8   0        329.15        338.40        19.76 o
   3   8   0       1153.80       1142.81        24.92 o
   4   8   0        730.43        742.04        20.50 o
   5   8   0        486.30        453.02        31.66 o
   6   8   0        365.69        353.29        29.23 o
  -5   9   0         19.59         26.10         7.57 o
  -4   9   0         62.55         71.63         8.90 o
  -3   9   0        777.82        752.29        25.40 o
  -2   9   0       1163.06       1195.54        30.84 o
  -1   9   0        395.98        380.14        13.45 o
   0   9   0        609.52        594.86        13.84 o
   1   9   0        706.75        711.65        19.45 o
   2   9   0        339.69        346.01         9.09 o
   3   9   0        848.89        825.72        19.92 o
   4   9   0         26.07         11.62         6.93 o
   5   9   0          0.11         -5.00         5.89 o
  -4  10   0         10.87          7.27         4.13 o
  -3  10   0         25.69         40.62         9.13 o
  -2  10   0         95.46         76.77         7.90 o
  -1  10   0        205.52        208.26        11.51 o
   0  10   0        128.70        118.15         7.60 o
   1  10   0       1824.29       1813.04        63.24 o
   2  10   0        687.45        703.71        18.98 o
   3  10   0        428.53        381.44        29.07 o
   4  10   0        725.64        681.69        40.85 o
  -3  11   0         99.60         98.18        10.18 o
  -2  11   0        254.10        243.23        14.35 o
  -1  11   0        442.85        442.99        17.73 o
   0  11   0        250.75        289.86        24.71 o
   1  11   0         12.54         19.63         7.96 o
   2  11   0          1.26         -1.52         6.25 o
   3  11   0         25.18         21.03         8.39 o
   4  11   0          0.58          5.16         6.93 o
  -2  12   0        112.88        119.68        10.64 o
  -1  12   0         29.01         50.95        11.83 o
   0  12   0        902.84        829.68        43.87 o
   1  12   0        118.35        133.60        18.29 o
   2  12   0        512.12        541.32        36.84 o
  -1  13   0          2.46         18.49         9.62 o
   0  13   0        450.45        433.27        33.12 o
  -2 -12   1        167.82        168.54        20.94 o
  -1 -12   1          9.49          5.45         5.30 o
   0 -12   1         96.88         76.47        13.38 o
   1 -12   1          4.36         11.70         7.48 o
   2 -12   1        102.86        104.80        15.90 o
  -3 -11   1        475.75        467.87        34.41 o
  -2 -11   1       2208.21       2125.00        74.72 o
  -1 -11   1        496.70        492.59        33.06 o
   0 -11   1        527.51        498.42        32.77 o
   1 -11   1        268.66        271.18        15.03 o
   2 -11   1        313.71        322.05        16.53 o
   3 -11   1        114.85        109.95        10.66 o
  -4 -10   1         13.08         44.00        11.50 o
  -3 -10   1          6.78          0.00         6.09 o
  -2 -10   1        187.65        223.29        21.68 o
  -1 -10   1         97.36        119.87        16.17 o
   0 -10   1        719.98        692.11        15.57 o
   1 -10   1        519.13        537.07        37.94 o
   2 -10   1        924.71        904.01        27.62 o
   3 -10   1        864.68        887.03        29.39 o
   4 -10   1        521.62        538.46        24.03 o
  -5  -9   1        461.78        453.03        33.11 o
  -4  -9   1        422.59        395.74        29.56 o
  -3  -9   1        250.40        298.55        24.31 o
  -2  -9   1        580.14        559.38        15.90 o
  -1  -9   1        644.46        636.01         8.49 o
   0  -9   1        219.99         79.58        84.10 o
   1  -9   1         63.01         55.05         9.96 o
   2  -9   1        287.77        260.96        21.42 o
   3  -9   1          0.42          3.44         3.57 o
   4  -9   1        145.10        138.72        11.82 o
   5  -9   1        357.41        309.59        26.28 o
  -5  -8   1         92.94         88.21        14.37 o
  -4  -8   1         66.78         63.35        11.85 o
  -3  -8   1          2.01          2.41         1.28 o
  -2  -8   1        195.67        201.28         5.27 o
  -1  -8   1        500.12        505.16         9.13 o
   0  -8   1       1096.67       1058.11        44.41 o
   1  -8   1       1601.23       1623.24        53.01 o
   2  -8   1       1351.30       1421.82        49.99 o
   3  -8   1        135.98        160.50        16.49 o
   4  -8   1        583.27        555.67        22.72 o
   5  -8   1        478.84        428.74        30.58 o
  -6  -7   1        391.23        358.15        28.39 o
  -5  -7   1        352.08        385.96        27.85 o
  -4  -7   1       1514.67       1437.50        29.98 o
  -3  -7   1       1170.00       1195.72        23.66 o
  -2  -7   1        294.70        278.59         8.61 o
  -1  -7   1        217.97        190.49         8.13 o
   0  -7   1         94.04         79.98         7.34 o
   1  -7   1         10.88         11.75         2.98 o
   2  -7   1         53.08         62.52         6.33 o
   3  -7   1        631.37        652.76        22.05 o
   4  -7   1       1021.20       1023.57        43.43 o
   5  -7   1        357.52        361.70        19.55 o
  -6  -6   1         78.96         66.39        12.24 o
  -5  -6   1        106.81        122.36         6.48 o
  -4  -6   1         44.91         55.47         8.32 o
  -3  -6   1       1071.27        998.51        28.05 o
  -2  -6   1       1051.79        992.38        16.94 o
  -1  -6   1       2744.62       2746.56        50.38 o
   0  -6   1       3720.14       3817.33        54.13 o
   1  -6   1       1244.26        664.00       404.58 o
   2  -6   1       1149.23       1126.15        26.29 o
   3  -6   1       1410.95       1345.73        44.37 o
   4  -6   1        821.19        861.15        38.36 o
   5  -6   1        229.17        225.46        14.91 o
   6  -6   1          5.50          4.76         5.81 o
  -6  -5   1        383.07        398.61        17.91 o
  -5  -5   1        624.49        609.36        15.78 o
  -4  -5   1        449.45        466.27        10.22 o
  -3  -5   1         21.78         15.53         1.77 o
  -2  -5   1        133.54        124.58         5.44 o
  -1  -5   1        104.03         97.32         3.69 o
   0  -5   1        865.53        944.29        21.10 o
   1  -5   1        100.47         93.83         6.00 o
   2  -5   1       2766.05       2838.16        63.79 o
   3  -5   1       1280.67       1344.65        43.25 o
   4  -5   1        660.92        687.01        32.87 o
   5  -5   1        611.35        610.40        33.91 o
   6  -5   1        941.73        904.53        32.56 o
  -6  -4   1         73.75         77.84         7.75 o
  -5  -4   1         47.60         51.32         4.09 o
  -4  -4   1       1363.71       1360.42        19.95 o
  -3  -4   1       2446.27       2460.74        26.62 o
  -2  -4   1        661.54        609.88        11.71 o
  -1  -4   1       3638.16       3515.73        82.07 o
   0  -4   1       1710.57       1662.70        25.96 o
   1  -4   1       2338.81       2360.03        55.57 o
   2  -4   1       4089.71       4157.30       253.15 o
   3  -4   1        392.85        378.56        14.68 o
   4  -4   1        161.20        198.01        16.92 o
   5  -4   1         64.68         72.56        12.08 o
   6  -4   1          5.39          4.18         5.08 o
  -7  -3   1        286.63        268.90        31.95 o
  -6  -3   1        430.71        434.52        39.19 o
  -5  -3   1        312.53        303.23        11.33 o
  -4  -3   1          9.42          6.78         1.59 o
  -3  -3   1        224.65        228.77         6.27 o
  -2  -3   1       1171.03       1252.51        13.43 o
  -1  -3   1        609.89        688.91         7.55 o
   0  -3   1       1863.38       1838.33        82.61 o
   1  -3   1       4848.57       4833.96       101.28 o
   2  -3   1       2774.61       2143.34       686.95 o
   3  -3   1       2892.33       2929.83        68.13 o
   4  -3   1        219.74        203.63        16.23 o
   5  -3   1       1263.16       1310.20        49.65 o
   6  -3   1        431.18        421.33        20.96 o
  -7  -2   1        219.81        185.46        13.96 o
  -6  -2   1        306.39        308.34        32.27 o
  -5  -2   1        738.20        729.18        22.42 o
  -4  -2   1       1479.02       1459.66        19.22 o
  -3  -2   1       2412.21       2403.00        26.04 o
  -2  -2   1       3232.38       3148.78        26.89 o
  -1  -2   1      11133.81      10604.53        85.94 o
   0  -2   1         93.63         94.33         2.39 o
   1  -2   1       8276.71       8465.54       137.90 o
   2  -2   1       1103.95       1183.61        32.29 o
   3  -2   1        145.65        183.96        13.20 o
   4  -2   1        244.03        254.64        12.14 o
   5  -2   1         56.99         68.80        11.19 o
   6  -2   1        341.27        343.94        18.49 o
   7  -2   1        193.97        198.53        22.10 o
  -7  -1   1          3.69          0.63        10.18 o
  -6  -1   1         21.26         18.93         4.73 o
  -5  -1   1        138.24        138.81         9.70 o
  -4  -1   1          1.54          1.38         1.74 o
  -3  -1   1        570.35        566.48        14.57 o
  -2  -1   1        405.39        410.05         6.63 o
  -1  -1   1      16664.29      15392.41       104.61 o
   0  -1   1       2836.31       2743.96        47.23 o
   1  -1   1       3963.46       3962.53        68.69 o
   2  -1   1       1267.52       1243.44        32.20 o
   3  -1   1       2840.69       1182.90      1446.63 o
   4  -1   1       2772.88       2827.28       106.94 o
   5  -1   1        814.57        793.30        35.91 o
   6  -1   1         12.86         10.09         4.14 o
   7  -1   1         58.38         44.77         7.94 o
  -7   0   1         64.66         86.76        10.22 o
  -6   0   1        495.36        542.11        22.32 o
  -5   0   1        380.82        368.27        27.16 o
  -4   0   1       1455.63       1415.33        34.19 o
  -3   0   1       2687.80       2766.09        40.51 o
  -2   0   1        562.05        559.76        17.64 o
  -1   0   1        101.77        113.60         2.62 o
   1   0   1       7081.78       6842.60       111.25 o
   2   0   1         42.91         41.22         3.41 o
   3   0   1       1268.65        868.36       393.15 o
   4   0   1         18.16         12.64         5.15 o
   5   0   1       2267.36       2284.91        65.51 o
   6   0   1          8.38         11.20         4.54 o
   7   0   1        349.82        359.19        24.33 o
  -7   1   1         82.79         93.04        10.88 o
  -6   1   1          1.09          3.96         4.24 o
  -5   1   1        325.14        340.52        23.20 o
  -4   1   1        133.38        134.57         7.28 o
  -3   1   1         14.51          9.22         2.00 o
  -2   1   1       1683.54       1680.66        22.09 o
  -1   1   1       4504.22       4535.66        54.94 o
   1   1   1        291.88        303.96         7.21 o
   2   1   1        941.40        950.30        12.96 o
   3   1   1       2432.14        891.24       978.83 o
   4   1   1        120.14        110.96         7.60 o
   5   1   1        227.88        240.10        12.79 o
   6   1   1         51.53         48.75         6.82 o
   7   1   1         47.12         50.01         7.77 o
  -6   2   1       2153.67       2106.58        54.59 o
  -5   2   1        195.00        175.53        11.83 o
  -4   2   1       1553.32       1559.80        45.89 o
  -3   2   1        112.09        101.91         6.92 o
  -2   2   1       3644.81       3771.94        74.14 o
  -1   2   1      16732.74      15832.85       176.29 o
   0   2   1         40.66         38.82         3.25 o
   1   2   1       1807.28       1818.79        25.92 o
   2   2   1        688.15        625.58        11.61 o
   3   2   1         16.17         10.75         1.58 o
   4   2   1         74.34         59.46         4.04 o
   5   2   1       1519.30       1578.69        35.13 o
   6   2   1        770.12        762.23        25.73 o
   7   2   1        625.95        654.29        26.28 o
  -6   3   1         52.17         69.26         8.97 o
  -5   3   1        455.33        458.31        29.23 o
  -4   3   1        719.90        718.91        34.98 o
  -3   3   1       2144.35       2165.03        39.16 o
  -2   3   1       4994.61       5254.91        98.90 o
   0   3   1       4772.01       4748.48        75.81 o
   1   3   1       5178.07       5209.70        93.83 o
   2   3   1       1923.60       1944.39        31.06 o
   3   3   1         18.35         13.36         2.09 o
   4   3   1         54.33         57.55         3.53 o
   5   3   1         23.98         22.78         4.44 o
   6   3   1        160.90        148.81        10.91 o
   7   3   1        100.82         91.66         9.81 o
  -6   4   1        319.65        311.93        18.42 o
  -5   4   1        345.70        334.78        17.26 o
  -4   4   1         19.28         14.25         3.87 o
  -3   4   1        553.52        578.01        17.04 o
  -2   4   1         24.13         22.32         5.59 o
  -1   4   1         43.46         62.60         4.44 o
   0   4   1       1025.84        992.12        26.47 o
   1   4   1        513.57        481.81        19.64 o
   2   4   1        484.72        438.29         7.89 o
   3   4   1       1754.28       1702.96        24.01 o
   4   4   1       1135.14       1132.94        18.12 o
   5   4   1        468.36        463.33        16.22 o
   6   4   1        679.47        649.42        31.83 o
   7   4   1        456.53        401.22        28.28 o
  -6   5   1        307.28        375.17        20.70 o
  -5   5   1        103.58        111.59        10.32 o
  -4   5   1       1810.07       1805.69        40.37 o
  -3   5   1        868.13        845.80        60.39 o
  -2   5   1        399.28        407.00        19.39 o
  -1   5   1        529.65        527.61        16.13 o
   0   5   1       2456.87       2459.26        37.92 o
   1   5   1        662.15        677.71        26.08 o
   2   5   1          5.53         10.98         4.51 o
   3   5   1        103.30        106.21         4.09 o
   4   5   1        358.32        372.25        10.69 o
   5   5   1        152.01        145.41         8.84 o
   6   5   1         46.68         37.82         4.64 o
  -5   6   1          0.27          1.14         4.45 o
  -4   6   1        577.84        546.71        29.98 o
  -3   6   1        157.58        139.16        13.17 o
  -2   6   1        165.13        158.33         7.36 o
  -1   6   1        777.82        773.18        15.58 o
   0   6   1       1062.26       1051.00        15.42 o
   1   6   1        168.01        108.20        10.78 o
   2   6   1       3332.92       3420.58        56.53 o
   3   6   1       1554.34       1549.61        31.08 o
   4   6   1        859.61        859.85        16.00 o
   5   6   1       1292.13       1269.23        35.09 o
   6   6   1         89.82         77.47         8.34 o
  -5   7   1        500.97        483.87        31.92 o
  -4   7   1        493.07        464.83        28.55 o
  -3   7   1        215.93        244.88        12.85 o
  -2   7   1        154.55        174.05         8.19 o
  -1   7   1        547.39        564.24        19.44 o
   0   7   1         18.05         15.46         1.87 o
   1   7   1         66.48         66.78         2.12 o
   2   7   1          1.96          0.67         1.71 o
   3   7   1       1128.79       1153.86        26.36 o
   4   7   1        603.20        629.61        34.54 o
   5   7   1        197.99        227.36        12.82 o
   6   7   1        379.89        348.84        27.99 o
  -5   8   1          3.40         -3.95         6.16 o
  -4   8   1         20.31         19.87        10.08 o
  -3   8   1         84.15        109.89         9.21 o
  -2   8   1        675.76        723.54        33.71 o
  -1   8   1        244.30        247.95         9.35 o
   0   8   1       1530.37       1525.15        24.02 o
   1   8   1        436.48        393.92         6.82 o
   2   8   1        675.58        702.35        19.65 o
   3   8   1        429.94        400.96        14.79 o
   4   8   1        669.46        661.67        20.52 o
   5   8   1         41.66         41.93        10.51 o
   6   8   1         23.86         16.79         9.08 o
  -5   9   1         69.18         86.64        13.29 o
  -4   9   1         65.56         90.47         9.68 o
  -3   9   1        295.88        276.74        14.93 o
  -2   9   1        173.01        182.00        11.26 o
  -1   9   1         94.08         91.37         6.01 o
   0   9   1        251.54        251.78        10.71 o
   1   9   1        118.73         17.70        56.20 o
   2   9   1        217.52        205.48        10.61 o
   3   9   1        209.62        220.88        19.43 o
   4   9   1         57.20         68.74        12.47 o
   5   9   1        526.57        552.22        36.55 o
  -4  10   1        412.59        406.17        20.37 o
  -3  10   1        783.47        751.82        26.32 o
  -2  10   1        493.77        497.69        19.50 o
  -1  10   1        616.65        607.72        20.11 o
   0  10   1        483.39        464.81        18.53 o
   1  10   1        716.12        725.81        21.41 o
   2  10   1       1457.07       1558.36        85.65 o
   3  10   1        646.19        646.59        38.15 o
   4  10   1          4.16          1.73         7.34 o
  -3  11   1        135.27        130.70        19.57 o
  -2  11   1        242.52        218.86        13.35 o
  -1  11   1        170.17        171.73        10.90 o
   0  11   1        242.48        242.65        21.91 o
   1  11   1        326.11        331.64        26.03 o
   2  11   1        602.63        589.49        36.47 o
   3  11   1        459.68        510.02        35.04 o
   4  11   1        861.36        892.98        48.96 o
  -2  12   1        360.73        377.21        18.86 o
  -1  12   1        678.21        672.12        38.82 o
   0  12   1        262.67        291.61        25.50 o
   1  12   1        401.19        352.51        28.37 o
   2  12   1         22.71         23.03         9.55 o
   3  12   1         14.58         23.38         9.92 o
  -1  13   1        206.87        229.71        24.01 o
   0  13   1        452.58        497.57        34.84 o
   1  13   1        400.36        436.55        33.05 o
  -2 -12   2        181.39        203.26        22.63 o
  -1 -12   2        414.99        422.67        32.33 o
   0 -12   2        321.16        331.46        28.23 o
   1 -12   2        966.66        932.23        48.32 o
   2 -12   2        416.70        406.67        31.51 o
  -3 -11   2        107.83        125.04        18.33 o
  -2 -11   2        137.13        133.53        17.78 o
  -1 -11   2         43.69         42.95        10.63 o
   0 -11   2          2.05         -6.45         6.99 o
   1 -11   2        359.91        360.31        16.12 o
   2 -11   2        213.46        197.79        13.18 o
   3 -11   2        384.34        433.95        21.12 o
  -4 -10   2        179.18        181.58        21.62 o
  -3 -10   2        406.45        396.98        30.22 o
  -2 -10   2        467.38        448.26        30.99 o
  -1 -10   2       1790.23       1804.40        64.22 o
   0 -10   2         47.62         48.49         5.03 o
   1 -10   2        636.39        625.19        35.29 o
   2 -10   2        161.15        169.69        18.65 o
   3 -10   2         89.11         96.92         9.89 o
   4 -10   2        143.32        155.97        22.14 o
  -5  -9   2        130.76        152.05        18.99 o
  -4  -9   2        440.88        425.08        30.68 o
  -3  -9   2         37.78         53.40        11.56 o
  -2  -9   2         31.41         27.48         8.11 o
  -1  -9   2         21.68         22.28         2.35 o
   0  -9   2        557.65        543.16        13.37 o
   1  -9   2        213.18        239.55        20.64 o
   2  -9   2        341.99        373.22        26.33 o
   3  -9   2       1406.10       1386.49        54.28 o
   4  -9   2        403.27        386.68        28.83 o
   5  -9   2        701.37        668.63        40.44 o
  -5  -8   2        492.46        490.47        32.86 o
  -4  -8   2        487.98        481.29        31.11 o
  -3  -8   2        838.08        818.20        39.65 o
  -2  -8   2       1385.80       1356.43        50.80 o
  -1  -8   2        851.76        801.82        14.28 o
   0  -8   2        563.73        537.60        15.93 o
   1  -8   2        147.75        145.74        15.14 o
   2  -8   2        190.65        186.20        11.41 o
   3  -8   2          0.26          9.25         6.77 o
   4  -8   2         32.07         37.90         6.87 o
   5  -8   2         79.88         77.41         9.68 o
  -6  -7   2         33.56         36.24        10.52 o
  -5  -7   2        166.84        105.51        14.72 o
  -4  -7   2        504.73        464.71        19.71 o
  -3  -7   2          7.74          6.95         2.74 o
  -2  -7   2         78.02         58.75         9.62 o
  -1  -7   2       1676.45       1653.52        34.53 o
   0  -7   2        544.86        505.17        19.20 o
   1  -7   2       2466.74        944.51      1114.09 o
   2  -7   2        829.28        780.92        18.18 o
   3  -7   2        717.35        699.13        31.27 o
   4  -7   2       1180.12       1198.10        47.33 o
   5  -7   2        646.28        705.00        39.02 o
  -6  -6   2        271.57        224.57        21.48 o
  -5  -6   2        547.10        556.27        18.96 o
  -4  -6   2       1251.15       1280.06        35.35 o
  -3  -6   2        452.42        493.34         9.29 o
  -2  -6   2        842.18        846.83        24.53 o
  -1  -6   2        598.20        577.75        12.00 o
   0  -6   2        542.93        548.84        26.17 o
   1  -6   2        543.41        561.93        16.40 o
   2  -6   2        303.73        316.89        13.08 o
   3  -6   2        122.20        123.50        12.56 o
   4  -6   2         44.89         46.91         9.56 o
   5  -6   2        105.61        118.38        15.87 o
   6  -6   2        174.86        195.07        22.10 o
  -6  -5   2          2.48          4.60         5.07 o
  -5  -5   2        177.65        172.52         8.32 o
  -4  -5   2         23.11         20.58         2.23 o
  -3  -5   2        739.91        758.75        12.81 o
  -2  -5   2       1463.22       1481.03        17.93 o
  -1  -5   2       1897.63       1919.47        29.46 o
   0  -5   2       2395.21       2416.26        99.09 o
   1  -5   2       4287.97       4265.22        52.36 o
   2  -5   2       2078.73       2087.65        51.36 o
   3  -5   2       1907.95       1904.32        57.00 o
   4  -5   2        682.69        712.41        33.83 o
   5  -5   2         20.77         35.45         9.11 o
   6  -5   2        361.79        364.82        20.52 o
  -6  -4   2        245.92        238.58        10.99 o
  -5  -4   2        332.80        327.36         9.99 o
  -4  -4   2        255.51        255.45         7.62 o
  -3  -4   2        220.00        211.89         5.78 o
  -2  -4   2       1698.17       1826.95        17.43 o
  -1  -4   2        221.04        231.42         6.99 o
   0  -4   2        418.83        447.37        26.73 o
   1  -4   2        957.73        984.80        18.71 o
   2  -4   2        637.89        508.80       110.21 o
   3  -4   2        127.34        107.72         7.66 o
   4  -4   2        500.02        518.70        27.70 o
   5  -4   2       2296.33       2401.13        73.18 o
   6  -4   2        304.24        303.63        18.39 o
  -6  -3   2        101.51        107.68        16.51 o
  -5  -3   2         25.56         27.39         3.64 o
  -4  -3   2       1022.90       1008.26        15.27 o
  -3  -3   2        728.66        722.81        11.93 o
  -2  -3   2       1759.34       1690.33        15.05 o
  -1  -3   2        963.87        928.43        16.10 o
   0  -3   2       2107.57       2132.54        20.79 o
   1  -3   2       1074.07       1081.31        53.73 o
   2  -3   2       2049.51       1638.34       552.53 o
   3  -3   2          3.25          2.28         2.51 o
   4  -3   2        314.17        345.04        21.62 o
   5  -3   2         16.29         22.84         6.96 o
   6  -3   2         38.11         44.71        10.97 o
  -7  -2   2        180.83        180.26        13.81 o
  -6  -2   2        514.28        507.87        20.68 o
  -5  -2   2        448.60        474.45        17.91 o
  -4  -2   2        439.85        442.17        13.49 o
  -3  -2   2          4.56          1.93         0.84 o
  -2  -2   2        227.37        237.09         4.43 o
  -1  -2   2        383.43        396.15         5.23 o
   0  -2   2       1167.26       1233.14        12.90 o
   1  -2   2        224.25        217.90         6.80 o
   2  -2   2        458.39        455.84        18.29 o
   3  -2   2        685.79        661.11        26.25 o
   4  -2   2       2111.16       2063.23        44.49 o
   5  -2   2         22.48         24.81         6.96 o
   6  -2   2        377.81        395.71        28.30 o
   7  -2   2        127.86         93.36        15.62 o
  -7  -1   2          9.07          5.35         4.74 o
  -6  -1   2        525.18        543.20        22.11 o
  -5  -1   2        760.11        743.06        32.76 o
  -4  -1   2       1091.44       1039.80        20.53 o
  -3  -1   2       2832.77       2807.30        27.08 o
  -2  -1   2        329.87        264.35         5.19 o
  -1  -1   2       6966.98       6626.34        68.40 o
   0  -1   2       7313.73       7226.31       213.16 o
   1  -1   2       4407.72       4479.52        77.57 o
   2  -1   2        375.79        393.89        16.44 o
   3  -1   2         54.91         81.88         8.70 o
   4  -1   2         77.60         81.19         6.93 o
   5  -1   2         16.68         10.69         5.72 o
   6  -1   2         63.80         60.29         8.34 o
   7  -1   2        205.91        214.93        15.89 o
  -7   0   2        192.05        202.49        14.96 o
  -6   0   2         65.97         54.23         8.19 o
  -5   0   2        182.82        190.47         9.36 o
  -4   0   2         77.51         83.14         7.43 o
  -3   0   2         38.60         30.76         2.50 o
  -2   0   2        842.77        849.58        10.39 o
  -1   0   2       1087.06       1096.78        11.32 o
   0   0   2       4323.08       4359.79        71.35 o
   1   0   2         45.57         39.26         3.69 o
   2   0   2       3470.41       3456.73        67.67 o
   3   0   2       2856.36       1963.69       828.69 o
   4   0   2        538.05        500.66        14.14 o
   5   0   2        685.18        725.48        33.75 o
   6   0   2        339.40        368.05        31.10 o
   7   0   2         22.18         25.72         6.56 o
  -7   1   2        420.83        396.51        21.27 o
  -6   1   2         13.50         21.46         6.99 o
  -5   1   2        795.89        784.00        19.81 o
  -4   1   2        835.50        816.58        18.05 o
  -3   1   2       2394.46       2454.13        29.94 o
  -2   1   2        782.81        759.71        11.38 o
  -1   1   2        366.25        364.41        13.18 o
   0   1   2          4.49         11.82         4.55 o
   1   1   2         19.41         19.75         1.90 o
   2   1   2         78.27         81.64         3.95 o
   3   1   2          6.93         17.61         2.33 o
   4   1   2       1470.62       1458.99        27.98 o
   5   1   2        796.53        819.96        35.47 o
   6   1   2        598.65        626.24        23.88 o
   7   1   2        395.72        381.18        30.03 o
  -6   2   2        222.51        233.17        15.42 o
  -5   2   2         73.50         70.70         5.96 o
  -4   2   2        204.30        194.04         8.53 o
  -3   2   2        956.58        964.45        15.74 o
  -2   2   2        324.43        282.92        10.12 o
  -1   2   2       8597.75       8355.06       138.89 o
   0   2   2       4495.73       4429.54        37.04 o
   1   2   2       7496.94       7490.19        85.57 o
   2   2   2       1079.52       1090.98        17.00 o
   3   2   2        798.70        767.90        13.59 o
   4   2   2        633.14        579.08        15.09 o
   5   2   2         62.94         73.99        10.57 o
   6   2   2         65.54         79.42         8.50 o
   7   2   2          1.66         -3.84         6.05 o
  -6   3   2        896.13        876.20        41.11 o
  -5   3   2         59.26         60.08         6.52 o
  -4   3   2        634.78        594.33        20.42 o
  -3   3   2        287.10        277.20        18.26 o
  -2   3   2        715.82        789.34        18.80 o
  -1   3   2       3222.98       3509.25        46.21 o
   0   3   2      10925.20      10333.39        82.83 o
   1   3   2         56.61         67.91         2.22 o
   2   3   2         55.68         36.80         3.66 o
   3   3   2       1729.31       1773.89        26.52 o
   4   3   2        193.82        208.74         7.72 o
   5   3   2       2657.36       2712.11        48.98 o
   6   3   2        495.39        504.78        34.41 o
   7   3   2        279.64        302.73        17.35 o
  -6   4   2         46.01         55.36        11.46 o
  -5   4   2        467.04        457.33        20.27 o
  -4   4   2        616.42        615.30        21.42 o
  -3   4   2        675.43        672.95        16.56 o
  -2   4   2        137.79        123.00        10.30 o
  -1   4   2       2627.62       2727.28        32.84 o
   0   4   2       5671.91       5729.34        58.17 o
   1   4   2        946.35        901.46        11.29 o
   2   4   2        428.01        367.45         7.60 o
   3   4   2         15.60         12.10         2.77 o
   4   4   2        528.27        550.75        12.89 o
   5   4   2        131.47        133.70         7.62 o
   6   4   2         29.72         28.76        12.68 o
   7   4   2         19.62         21.88         7.28 o
  -6   5   2        138.22        147.38        18.34 o
  -5   5   2        582.56        554.28        32.90 o
  -4   5   2         14.65         23.49         6.51 o
  -3   5   2        141.43        129.96        12.45 o
  -2   5   2        266.80        279.51        12.62 o
  -1   5   2        827.92        469.79       304.89 o
   0   5   2         25.75         33.77         2.68 o
   1   5   2       2079.46       2067.15        47.94 o
   2   5   2       3183.45       3287.56        49.75 o
   3   5   2       2273.16       2311.47        26.65 o
   4   5   2        682.53        682.72        16.98 o
   5   5   2       1413.62       1398.43        26.17 o
   6   5   2        598.27        644.80        18.54 o
  -5   6   2        202.72        195.09        19.72 o
  -4   6   2        633.52        710.53        34.65 o
  -3   6   2        172.26        158.97         9.67 o
  -2   6   2        536.77        517.67        21.10 o
  -1   6   2       2021.11       2014.54        34.89 o
   0   6   2         11.26         10.92         3.60 o
   1   6   2        573.20        572.86        11.61 o
   2   6   2        233.82        283.20        11.39 o
   3   6   2         35.43         42.29         4.94 o
   4   6   2        111.97        120.94         4.32 o
   5   6   2         20.27         25.00         3.26 o
   6   6   2         44.05         55.11        10.09 o
  -5   7   2          5.38          4.97         6.35 o
  -4   7   2        108.06         99.07         8.97 o
  -3   7   2        211.73        196.52        11.50 o
  -2   7   2        357.31        370.13        14.44 o
  -1   7   2        168.00        158.85         9.02 o
   0   7   2        797.47        622.12       155.01 o
   1   7   2       1274.31       1275.78        47.61 o
   2   7   2        860.98        861.04        22.16 o
   3   7   2       1085.97       1080.52        26.43 o
   4   7   2        820.14        810.95        24.06 o
   5   7   2        404.30        416.38        25.11 o
   6   7   2         25.58         30.99         9.15 o
  -5   8   2        369.93        399.25        19.81 o
  -4   8   2        548.82        546.56        21.67 o
  -3   8   2        772.26        751.57        30.07 o
  -2   8   2        711.74        756.37        22.47 o
  -1   8   2         94.90         91.62         5.68 o
   0   8   2         93.96         78.03         5.74 o
   1   8   2        708.94        708.66        14.47 o
   2   8   2         22.01         30.57         7.78 o
   3   8   2        106.76        130.55         8.82 o
   4   8   2          4.97         -0.17         2.55 o
   5   8   2        487.10        517.49        20.35 o
   6   8   2         26.17         19.31         8.49 o
  -4   9   2        299.79        256.73        16.59 o
  -3   9   2        797.44        783.31        25.63 o
  -2   9   2        374.02        374.67        16.15 o
  -1   9   2       1154.25       1144.68        27.85 o
   0   9   2       1590.44       1576.11        31.44 o
   1   9   2       2048.94       1985.60        45.05 o
   2   9   2       1744.69       1759.54        60.09 o
   3   9   2       1192.26       1270.74        49.84 o
   4   9   2        156.22        175.00        10.94 o
   5   9   2        151.19        164.84        20.38 o
  -4  10   2        176.01        181.54        13.55 o
  -3  10   2         58.30         63.95         7.74 o
  -2  10   2         12.33         13.40         9.96 o
  -1  10   2          1.14          3.45         2.85 o
   0  10   2         31.36         23.83         3.06 o
   1  10   2        919.34        910.78        41.68 o
   2  10   2        130.91        134.09        16.50 o
   3  10   2        174.52        204.29        11.64 o
   4  10   2        459.37        458.59        32.82 o
  -3  11   2        290.66        261.07        15.71 o
  -2  11   2        351.74        347.85        17.75 o
  -1  11   2        685.75        697.38        22.62 o
   0  11   2        666.79        651.60        19.34 o
   1  11   2         98.79        108.76        15.05 o
   2  11   2        403.46        434.81        30.63 o
   3  11   2          7.69          7.00         5.91 o
   4  11   2        162.68        194.07        22.74 o
  -2  12   2         70.86         57.10         7.66 o
  -1  12   2          0.57         -1.74         5.98 o
   0  12   2        111.12         95.85        14.95 o
   1  12   2         33.48         23.98         8.65 o
   2  12   2        121.65        145.81        18.84 o
   3  12   2        739.43        749.85        44.70 o
  -1  13   2        329.14        318.57        27.37 o
   0  13   2        472.26        461.61        33.31 o
   1  13   2         84.99         81.19        15.26 o
  -1 -12   3        201.79        180.44        20.95 o
   0 -12   3        354.17        337.74        29.15 o
   1 -12   3         22.03         17.33         6.56 o
   2 -12   3          0.92         10.28         7.57 o
  -3 -11   3        117.37         90.61        15.76 o
  -2 -11   3        864.08        816.85        44.74 o
  -1 -11   3         61.12         60.36        11.81 o
   0 -11   3        662.69        682.62        39.70 o
   1 -11   3        532.12        562.29        35.75 o
   2 -11   3        680.40        645.84        38.98 o
   3 -11   3        395.61        403.89        20.82 o
  -4 -10   3        217.50        206.28        22.59 o
  -3 -10   3         13.92         13.37         7.56 o
  -2 -10   3        159.25        148.20        18.11 o
  -1 -10   3         15.22         16.21         7.44 o
   0 -10   3        209.60        229.01        21.43 o
   1 -10   3        125.40        110.87        14.98 o
   2 -10   3        444.85        443.89        30.91 o
   3 -10   3        170.11        191.73        21.04 o
   4 -10   3        802.38        803.39        45.23 o
  -5  -9   3        147.72        133.23        17.75 o
  -4  -9   3         21.11         15.51         7.25 o
  -3  -9   3        869.28        901.08        44.36 o
  -2  -9   3        602.94        604.33        34.80 o
  -1  -9   3        662.24        681.16        24.14 o
   0  -9   3        282.66        256.56         8.80 o
   1  -9   3        807.38        848.19        40.21 o
   2  -9   3        223.63        206.64        19.73 o
   3  -9   3        109.75        115.08        15.77 o
   4  -9   3        133.17        125.29        17.05 o
  -5  -8   3        141.88        161.17        19.07 o
  -4  -8   3         39.63         39.47         9.82 o
  -3  -8   3        208.19        206.09        19.79 o
  -2  -8   3          0.27          4.36         4.85 o
  -1  -8   3         65.53         56.91         4.75 o
   0  -8   3        134.98        126.92         5.76 o
   1  -8   3        519.19        496.10        17.07 o
   2  -8   3        342.39        334.27        32.92 o
   3  -8   3        596.37        621.64        22.68 o
   4  -8   3        791.90        822.27        39.30 o
   5  -8   3        174.76        181.04        19.88 o
  -5  -7   3        129.57        124.21        16.05 o
  -4  -7   3        564.44        584.66        32.65 o
  -3  -7   3       1229.83       1217.85        47.18 o
  -2  -7   3        535.91        564.62        29.70 o
  -1  -7   3        791.94        773.08        18.01 o
   0  -7   3       1037.99       1025.08        25.92 o
   1  -7   3         53.04         10.21        17.75 o
   2  -7   3        643.76        654.76        18.95 o
   3  -7   3         16.65         11.23         5.34 o
   4  -7   3          4.05         11.80         6.11 o
   5  -7   3          3.50         14.69         7.66 o
  -6  -6   3          4.55          1.61         4.99 o
  -5  -6   3          3.27          8.43         6.21 o
  -4  -6   3         10.05          9.46         2.43 o
  -3  -6   3          1.21         28.78         7.54 o
  -2  -6   3        402.42        404.85         9.82 o
  -1  -6   3       1838.55       1799.69        36.29 o
   0  -6   3       2012.54       1991.05        57.60 o
   1  -6   3       1263.50       1164.40        21.00 o
   2  -6   3        633.78        599.01        24.54 o
   3  -6   3       1346.04       1398.49        46.01 o
   4  -6   3       1064.59       1093.55        44.03 o
   5  -6   3        424.01        433.68        29.69 o
   6  -6   3        215.45        236.80        24.03 o
  -6  -5   3         79.38         84.95        12.62 o
  -5  -5   3       1224.23       1194.10        23.10 o
  -4  -5   3        186.46        199.98         6.45 o
  -3  -5   3        407.23        405.74         8.54 o
  -2  -5   3        194.55        194.69         5.68 o
  -1  -5   3        290.08        273.52         9.05 o
   0  -5   3          7.06         10.01         1.64 o
   1  -5   3          6.94          7.06         1.63 o
   2  -5   3        264.69        278.74        15.77 o
   3  -5   3          3.65          8.92         3.12 o
   4  -5   3        730.10        758.29        35.05 o
   5  -5   3        291.46        296.63        23.86 o
   6  -5   3        613.85        535.83        35.60 o
  -6  -4   3         24.32         18.71         3.26 o
  -5  -4   3         50.86         52.18         4.87 o
  -4  -4   3        193.55        175.67         7.09 o
  -3  -4   3        748.54        762.75        12.69 o
  -2  -4   3        318.12        291.01         6.68 o
  -1  -4   3        363.17        241.56        69.00 o
   0  -4   3        284.62        252.68         4.98 o
   1  -4   3       2945.68       3011.55       116.90 o
   2  -4   3        945.93        814.14       120.96 o
   3  -4   3        598.85        571.20        20.86 o
   4  -4   3          9.47          3.84         4.10 o
   5  -4   3         52.35         56.36        11.19 o
   6  -4   3        112.84         95.70        15.04 o
  -6  -3   3        398.99        390.34        18.08 o
  -5  -3   3        307.31        307.81        11.69 o
  -4  -3   3        334.44        318.49         8.78 o
  -3  -3   3        360.44        394.36         7.80 o
  -2  -3   3       1564.29       1646.27        15.00 o
  -1  -3   3        525.51        546.00         9.95 o
   0  -3   3         52.79         65.16         2.22 o
   1  -3   3         44.89         45.59         3.34 o
   2  -3   3          5.81          1.53         2.16 o
   3  -3   3        840.98        777.46        42.46 o
   4  -3   3        123.08        123.49        13.23 o
   5  -3   3        487.76        474.36        28.80 o
   6  -3   3        156.16        183.88        20.22 o
  -6  -2   3         32.08         38.48         6.09 o
  -5  -2   3        667.22        689.89        21.96 o
  -4  -2   3        978.39        958.69        16.49 o
  -3  -2   3        641.94        550.59         9.97 o
  -2  -2   3       4606.51       4487.78        33.21 o
  -1  -2   3      11359.17      11117.69       156.90 o
   0  -2   3       2131.82       2121.98        20.52 o
   1  -2   3       3261.25       3234.24       121.83 o
   2  -2   3        310.25        263.23        19.66 o
   3  -2   3       1351.25       1452.88        42.73 o
   4  -2   3        749.39        721.27        31.46 o
   5  -2   3        156.45        126.85        15.01 o
   6  -2   3        187.41        219.45        21.37 o
   7  -2   3        139.26        130.24        18.10 o
  -6  -1   3         72.60         81.65         8.78 o
  -5  -1   3         78.83         83.07         6.15 o
  -4  -1   3         99.09        102.66         6.06 o
  -3  -1   3        697.27        779.23        11.58 o
  -2  -1   3         90.43         95.92         2.86 o
  -1  -1   3       8362.03       8096.24        58.72 o
   0  -1   3         27.19         21.80         2.78 o
   1  -1   3       3666.68       3688.10        66.97 o
   2  -1   3       5635.23       5773.96       105.46 o
   3  -1   3        629.28        546.71        23.62 o
   4  -1   3       2987.75       3007.15        51.90 o
   5  -1   3        746.99        763.98        35.99 o
   6  -1   3        606.03        638.28        35.94 o
   7  -1   3        523.29        584.98        33.28 o
  -6   0   3        152.17        155.35        12.15 o
  -5   0   3        723.40        748.93        19.12 o
  -4   0   3       1038.31       1003.80        17.61 o
  -3   0   3       1000.33        966.36        21.17 o
  -2   0   3        250.29        228.16         4.87 o
  -1   0   3        266.75        306.57         5.11 o
   0   0   3       2568.57       2639.70        48.31 o
   1   0   3         19.21         14.86         2.71 o
   2   0   3        578.04        635.77        22.00 o
   3   0   3       1306.26       1487.10        34.09 o
   4   0   3         23.03         12.24         2.45 o
   5   0   3        718.68        688.15        33.30 o
   6   0   3         56.76         47.70        10.26 o
   7   0   3        225.98        238.43        17.59 o
  -6   1   3        126.15        125.71        11.27 o
  -5   1   3         22.11         15.05         2.95 o
  -4   1   3          5.67          7.82         2.81 o
  -3   1   3         17.86         19.59         2.12 o
  -2   1   3        190.62        186.04         5.70 o
  -1   1   3         63.33         39.57         4.56 o
   0   1   3       1321.97       1328.30        15.96 o
   1   1   3       1491.89       1537.93        18.87 o
   2   1   3       3286.36       3421.19        68.32 o
   3   1   3        651.86        570.41        16.59 o
   4   1   3        307.05        268.75        10.28 o
   5   1   3        687.91        663.15        32.19 o
   6   1   3        288.11        321.76        24.23 o
   7   1   3        119.78        110.93        11.09 o
  -6   2   3        205.40        225.41        15.08 o
  -5   2   3       1324.91       1374.47        30.02 o
  -4   2   3       1102.80       1062.34        32.21 o
  -3   2   3       1160.06       1159.70        17.68 o
  -2   2   3       4080.70       4228.71        83.93 o
  -1   2   3        319.95        358.51         8.08 o
   0   2   3       3154.83       3070.72        27.19 o
   1   2   3         16.17         13.73         1.33 o
   2   2   3        196.96        205.93         6.71 o
   3   2   3         12.03         15.38         2.29 o
   4   2   3       1563.29       1526.50        27.09 o
   5   2   3         95.53         98.40        12.22 o
   6   2   3        673.91        643.13        34.41 o
   7   2   3        251.44        256.65        16.63 o
  -6   3   3         28.27         32.02         8.76 o
  -5   3   3          7.82          4.38         2.31 o
  -4   3   3        179.23        161.26         7.91 o
  -3   3   3       1532.97       1555.33        32.76 o
  -2   3   3       2326.61       2436.64        56.76 o
  -1   3   3       3929.50       4042.10        43.13 o
   0   3   3        162.99        159.58         4.08 o
   1   3   3       3910.57       3946.67        35.05 o
   2   3   3       1953.99       1966.20        31.56 o
   3   3   3        819.24        775.12        17.59 o
   4   3   3       2381.04       2453.59        36.56 o
   5   3   3         74.54         66.12        10.00 o
   6   3   3        393.60        389.96        17.97 o
   7   3   3         60.13         70.77         9.33 o
  -6   4   3        141.19        162.99        19.69 o
  -5   4   3        278.88        270.38        22.29 o
  -4   4   3        326.39        318.22        21.71 o
  -3   4   3       1011.22       1005.87        36.43 o
  -2   4   3        149.75        141.09        11.18 o
  -1   4   3        431.79        454.99        13.45 o
   0   4   3         83.72         82.85         3.27 o
   1   4   3        796.30        817.82        13.14 o
   2   4   3        105.52        101.66         4.17 o
   3   4   3       1373.17       1451.16        29.98 o
   4   4   3       1444.33       1440.27        32.47 o
   5   4   3        873.16        840.48        25.91 o
   6   4   3        346.66        371.58        17.12 o
   7   4   3        126.97        132.42        17.02 o
  -6   5   3        436.24        447.75        32.58 o
  -5   5   3         93.43        124.11        15.82 o
  -4   5   3        509.42        526.29        28.95 o
  -3   5   3        633.56        643.96        29.13 o
  -2   5   3        820.38        744.46        15.90 o
  -1   5   3       5303.47       5480.98        59.36 o
   0   5   3       1670.28       1627.45        23.01 o
   1   5   3        109.67         84.51         3.44 o
   2   5   3       1122.04       1140.09        16.41 o
   3   5   3        602.12        639.72        12.86 o
   4   5   3        764.62        747.47        25.24 o
   5   5   3          7.53          5.89         2.33 o
   6   5   3         23.31         18.16         5.47 o
   7   5   3        105.01        103.72        15.33 o
  -5   6   3        342.92        290.71        24.07 o
  -4   6   3        145.97        148.17        15.90 o
  -3   6   3         39.87         71.13         6.69 o
  -2   6   3         36.38         34.09         3.60 o
  -1   6   3         31.81         32.47         3.77 o
   0   6   3        215.57        233.22         7.78 o
   1   6   3       1582.86       1578.77        32.35 o
   2   6   3       2248.07       2284.64        42.99 o
   3   6   3        603.55        604.19         8.45 o
   4   6   3       1007.83       1073.09        15.65 o
   5   6   3        541.76        574.83        15.39 o
   6   6   3        430.87        452.20        38.29 o
  -5   7   3        662.12        600.24        23.33 o
  -4   7   3        516.13        508.38        19.70 o
  -3   7   3       1167.19       1192.19        29.39 o
  -2   7   3        548.48        559.93        17.97 o
  -1   7   3       1224.51       1230.24        22.31 o
   0   7   3       1361.23       1341.03        22.63 o
   1   7   3        797.49        797.31        14.76 o
   2   7   3        394.72        414.94        24.15 o
   3   7   3         82.69         83.39         7.68 o
   4   7   3          4.36          3.28         3.20 o
   5   7   3          1.43          5.87         3.52 o
   6   7   3         79.18         75.82         8.62 o
  -5   8   3        110.06         87.50        14.71 o
  -4   8   3        226.69        190.21        12.53 o
  -3   8   3          1.62         -0.63         2.92 o
  -2   8   3        274.72        255.66        12.52 o
  -1   8   3        678.83        661.12        16.26 o
   0   8   3       2024.96       2019.62        30.80 o
   1   8   3       1708.80       1693.29        28.59 o
   2   8   3        723.39        729.49        34.43 o
   3   8   3        983.59       1007.65        27.24 o
   4   8   3        515.36        589.77        21.17 o
   5   8   3        208.95        224.70        13.71 o
   6   8   3        685.42        672.29        41.39 o
  -4   9   3        645.97        620.37        23.87 o
  -3   9   3        360.44        350.33        16.58 o
  -2   9   3        377.35        370.38        22.95 o
  -1   9   3        347.93        359.61        14.67 o
   0   9   3         17.15         24.82         3.16 o
   1   9   3        317.64        327.72         9.94 o
   2   9   3        100.31         78.39        12.21 o
   3   9   3          7.18         21.75         5.51 o
   4   9   3        130.26        142.04        10.85 o
   5   9   3        591.05        586.59        37.83 o
  -4  10   3         68.94         67.36         9.13 o
  -3  10   3        356.64        348.20        17.27 o
  -2  10   3        243.45        239.96        13.45 o
  -1  10   3       1053.81       1027.23        27.31 o
   0  10   3         46.30         45.49         5.11 o
   1  10   3       1055.00       1016.62        19.85 o
   2  10   3        970.20       1052.14        46.68 o
   3  10   3        280.22        283.79        19.73 o
   4  10   3         92.81         96.49        15.48 o
  -3  11   3        170.63        181.52        13.02 o
  -2  11   3        148.11        138.22        10.61 o
  -1  11   3         95.03        108.19         8.86 o
   0  11   3         61.70         64.14         6.08 o
   1  11   3          3.92          9.44         5.70 o
   2  11   3        116.62        120.73        16.43 o
   3  11   3        235.16        237.07        23.69 o
   4  11   3        338.43        361.20        30.38 o
  -2  12   3        449.97        442.28        19.78 o
  -1  12   3        933.06        936.02        44.70 o
   0  12   3        699.53        709.74        39.02 o
   1  12   3        502.70        491.93        32.98 o
   2  12   3        113.81        124.77        17.62 o
   3  12   3         59.20         54.85        12.72 o
  -1  13   3         78.92         65.20        12.81 o
   0  13   3         55.42         45.48        11.67 o
   1  13   3        130.32        114.09        16.76 o
  -1 -12   4        321.17        321.21        28.82 o
   0 -12   4        291.76        249.46        25.62 o
   1 -12   4         81.94         93.84        15.92 o
  -3 -11   4         22.90         24.22         9.56 o
  -2 -11   4        350.49        326.65        28.20 o
  -1 -11   4        393.95        420.29        31.62 o
   0 -11   4          5.89          6.18         5.93 o
   1 -11   4        409.19        432.27        31.50 o
   2 -11   4          6.85         12.49         7.04 o
   3 -11   4         10.53         12.86         9.62 o
  -4 -10   4          1.94          3.19         6.71 o
  -3 -10   4        167.42        160.75        19.48 o
  -2 -10   4        219.35        236.74        23.13 o
  -1 -10   4         20.87         17.72         6.69 o
   0 -10   4        811.11        852.29        43.14 o
   1 -10   4        352.82        351.81        27.20 o
   2 -10   4        318.02        321.30        26.78 o
   3 -10   4        135.90        154.09        19.39 o
   4 -10   4         43.94         64.53        13.13 o
  -4  -9   4        341.92        334.78        27.64 o
  -3  -9   4         35.88         36.13         9.23 o
  -2  -9   4        126.38        116.07        15.43 o
  -1  -9   4         58.94         49.04        10.24 o
   0  -9   4        147.08        149.70         6.46 o
   1  -9   4          4.21          1.35         5.04 o
   2  -9   4        322.71        350.09        26.37 o
   3  -9   4        628.19        581.25        35.32 o
   4  -9   4        121.85        123.15        11.60 o
  -5  -8   4        198.10        241.77        22.69 o
  -4  -8   4        456.72        457.51        30.72 o
  -3  -8   4        429.77        425.57        28.56 o
  -2  -8   4        772.00        765.00        15.82 o
  -1  -8   4         90.24         68.88         5.44 o
   0  -8   4       1469.54       1385.20        22.13 o
   1  -8   4        455.59        426.80        28.95 o
   2  -8   4        435.16        423.89        15.56 o
   3  -8   4        212.89        217.46        13.34 o
   4  -8   4         11.00         11.18         5.70 o
   5  -8   4         35.18         35.91        10.59 o
  -5  -7   4        108.22        122.49        15.95 o
  -4  -7   4         85.70         69.16        11.37 o
  -3  -7   4         33.08         41.61         8.96 o
  -2  -7   4         61.37         63.78         5.45 o
  -1  -7   4       1700.99       1679.49        31.38 o
   0  -7   4         11.58         18.78         2.28 o
   1  -7   4        825.64        178.22       426.71 o
   2  -7   4       1047.49       1054.31        32.70 o
   3  -7   4        594.22        651.76        30.42 o
   4  -7   4       1239.73       1289.68        49.66 o
   5  -7   4        254.15        248.93        23.32 o
  -6  -6   4        188.13        177.96        19.05 o
  -5  -6   4        348.61        338.39        24.59 o
  -4  -6   4        680.75        697.26        39.05 o
  -3  -6   4        187.35        182.37        10.48 o
  -2  -6   4        634.00        591.65        18.40 o
  -1  -6   4        859.78        867.88        17.37 o
   0  -6   4        793.99        776.48        29.35 o
   1  -6   4        286.25        278.89        11.61 o
   2  -6   4        311.73        348.86        18.33 o
   3  -6   4         77.46         90.75        10.87 o
   4  -6   4          2.90          9.16         6.19 o
   5  -6   4         22.75          7.37         5.44 o
  -6  -5   4         39.02         29.05         7.67 o
  -5  -5   4         44.14         30.71         4.83 o
  -4  -5   4        121.52        105.10         5.58 o
  -3  -5   4        343.46        332.86        10.45 o
  -2  -5   4        858.59        836.54        13.39 o
  -1  -5   4        414.97        370.69        11.69 o
   0  -5   4       2837.69       2901.14        34.00 o
   1  -5   4        614.06        558.48        12.12 o
   2  -5   4       1941.76       1936.65        49.22 o
   3  -5   4        824.92        885.03        34.31 o
   4  -5   4        954.23        986.36        40.77 o
   5  -5   4        268.59        246.90        22.11 o
   6  -5   4        217.34        232.58        23.16 o
  -6  -4   4        388.71        374.22        19.53 o
  -5  -4   4        551.84        527.60        18.95 o
  -4  -4   4         17.63         33.83         3.57 o
  -3  -4   4       1781.06       1812.02        25.39 o
  -2  -4   4       3450.32       3433.76        29.82 o
  -1  -4   4         12.71          7.24         2.04 o
   0  -4   4        357.14        376.34         6.52 o
   1  -4   4        436.15        494.97        13.33 o
   2  -4   4          5.32          3.78         3.07 o
   3  -4   4         70.07         64.70         6.10 o
   4  -4   4        225.19        258.14        19.71 o
   5  -4   4        693.87        711.83        36.68 o
   6  -4   4        492.44        497.07        33.55 o
  -6  -3   4          7.24         -1.51         5.16 o
  -5  -3   4         17.60         16.00         3.14 o
  -4  -3   4       1612.63       1598.70        20.89 o
  -3  -3   4        818.24        789.68        13.45 o
  -2  -3   4       3782.25       3887.86        33.22 o
  -1  -3   4        890.30        856.22        12.52 o
   0  -3   4       5026.46       5061.89        51.57 o
   1  -3   4       3332.02       3291.61       158.88 o
   2  -3   4       2025.91        464.48      1068.72 o
   3  -3   4       1551.55       1469.82       154.98 o
   4  -3   4        452.41        481.75        26.38 o
   5  -3   4         84.08         89.58        13.01 o
   6  -3   4         35.57         29.36         9.01 o
  -6  -2   4        234.02        259.37        21.94 o
  -5  -2   4        184.62        189.55        11.27 o
  -4  -2   4        768.86        735.84        14.49 o
  -3  -2   4        818.26        494.16       194.11 o
  -2  -2   4        911.45        991.73        12.24 o
  -1  -2   4        644.94        681.49         8.60 o
   0  -2   4          3.82          3.96         0.83 o
   1  -2   4        803.20        806.94        20.92 o
   2  -2   4        674.63        669.03        41.73 o
   3  -2   4       1166.47       1263.10        39.76 o
   4  -2   4       1834.68       1866.03        55.96 o
   5  -2   4         35.49         35.66         8.85 o
   6  -2   4       1002.57       1024.22        47.60 o
  -6  -1   4        192.38        159.01        17.50 o
  -5  -1   4       1015.31        961.60        25.18 o
  -4  -1   4        312.66        301.32         9.00 o
  -3  -1   4        482.85        450.10        10.85 o
  -2  -1   4       2174.44       2148.78        20.64 o
  -1  -1   4       4965.83       4974.49        94.19 o
   0  -1   4       1650.19       1698.35        36.47 o
   1  -1   4       2768.24       2716.85        66.88 o
   2  -1   4         10.83         22.26         4.26 o
   3  -1   4        846.92        890.54        31.82 o
   4  -1   4          7.33          7.34         2.85 o
   5  -1   4          4.13          6.55         5.12 o
   6  -1   4         14.34         28.12         9.10 o
   7  -1   4        103.13        113.84        16.75 o
  -6   0   4        137.40        133.34        16.66 o
  -5   0   4        668.54        640.82        17.50 o
  -4   0   4        144.47        134.70         7.26 o
  -3   0   4        430.62        429.08        10.88 o
  -2   0   4        304.32        299.84         5.64 o
  -1   0   4         96.62         93.81         3.70 o
   0   0   4       2196.19       2200.64        44.40 o
   1   0   4        749.93        749.37        21.59 o
   2   0   4        298.12        237.82        13.31 o
   3   0   4        697.49        663.50        26.45 o
   4   0   4       1184.63       1291.91        62.30 o
   5   0   4       1765.07       1735.85        57.38 o
   6   0   4        313.47        331.18        25.61 o
   7   0   4        248.86        282.76        25.88 o
  -6   1   4        552.65        588.01        35.43 o
  -5   1   4        827.27        836.36        38.70 o
  -4   1   4       1959.94        615.25       990.76 o
  -3   1   4       2298.60       2357.64        41.14 o
  -2   1   4       3110.66       3145.32        35.69 o
  -1   1   4       2360.48       2387.25        50.50 o
   0   1   4       7823.74       7625.92        86.90 o
   1   1   4        566.89        602.77        10.34 o
   2   1   4         38.25         32.65         5.15 o
   3   1   4        325.09        379.88        13.72 o
   4   1   4        293.70        290.61        10.87 o
   5   1   4          2.38          8.54         5.05 o
   6   1   4        291.93        302.43        23.99 o
   7   1   4        398.40        414.35        21.51 o
  -6   2   4        399.75        413.10        29.95 o
  -5   2   4          7.02         21.27         7.99 o
  -4   2   4          1.23          0.60         2.10 o
  -3   2   4        872.34        946.89        21.53 o
  -2   2   4        208.80        198.32         7.10 o
  -1   2   4        879.09        855.27        25.71 o
   0   2   4       1140.64       1124.93        16.23 o
   1   2   4       2402.36       2412.48        23.74 o
   2   2   4       4005.53       4193.07        46.14 o
   3   2   4       1818.18       1751.60        27.27 o
   4   2   4        691.99        646.65        20.51 o
   5   2   4        486.76        482.75        27.39 o
   6   2   4        388.10        375.38        26.64 o
   7   2   4         99.31        123.47        11.73 o
  -6   3   4        238.77        220.55        22.49 o
  -5   3   4        760.00        792.91        39.06 o
  -4   3   4       1616.02        305.59       820.71 o
  -3   3   4        599.20        570.75        13.47 o
  -2   3   4       1716.28       1718.86        46.20 o
  -1   3   4       1273.12       1294.45        18.19 o
   0   3   4         18.96         26.36         2.09 o
   1   3   4       1233.37       1257.69        14.87 o
   2   3   4        116.80        111.69         4.75 o
   3   3   4        342.70        384.06        15.16 o
   4   3   4        195.39        189.58         8.78 o
   5   3   4        381.20        371.34        23.82 o
   6   3   4        381.04        397.59        27.10 o
   7   3   4        146.53        154.13        12.74 o
  -6   4   4        307.61        292.83        26.03 o
  -5   4   4         87.07         87.22        13.73 o
  -4   4   4        137.08        139.59         8.91 o
  -3   4   4        420.92        408.95        22.62 o
  -2   4   4       2695.46       2737.10        96.29 o
  -1   4   4         22.28         18.30         2.14 o
   0   4   4       4867.23       4825.73        43.74 o
   1   4   4       2981.03       3044.32        29.61 o
   2   4   4       3423.91       3591.93        55.28 o
   3   4   4       2207.13       2209.18        47.63 o
   4   4   4        189.47        187.00        18.02 o
   5   4   4        593.31        559.28        21.21 o
   6   4   4         29.33         35.76         6.55 o
   7   4   4        113.36         74.90        13.84 o
  -5   5   4       1069.80       1116.95        48.87 o
  -4   5   4        364.09        370.35        24.62 o
  -3   5   4        645.33        662.21        18.81 o
  -2   5   4        821.07        828.39        28.66 o
  -1   5   4       2025.08       2149.70        35.22 o
   0   5   4        603.37        672.37        11.19 o
   1   5   4       1135.90       1256.57        15.80 o
   2   5   4       1068.08       1152.89        18.04 o
   3   5   4        613.14        613.95        11.91 o
   4   5   4       2811.54       2819.84        57.95 o
   5   5   4        137.48        144.66        10.98 o
   6   5   4        661.33        687.05        23.37 o
   7   5   4        522.80        504.31        32.86 o
  -5   6   4         24.85         26.72         8.46 o
  -4   6   4        100.38        101.29         8.32 o
  -3   6   4        318.64        280.52        12.56 o
  -2   6   4       1380.31       1396.54        29.15 o
  -1   6   4       3935.23       3960.61        57.44 o
   0   6   4        123.35        116.31         5.51 o
   1   6   4        803.25        789.77        14.09 o
   2   6   4        197.59        194.36         5.98 o
   3   6   4        533.13        541.00        11.37 o
   4   6   4        301.42        300.30         9.57 o
   5   6   4         82.50         76.52         5.77 o
   6   6   4        156.39        139.58        11.95 o
  -5   7   4         46.25         57.69        12.06 o
  -4   7   4        627.33        590.54        25.15 o
  -3   7   4          8.57          7.93         2.92 o
  -2   7   4        239.13        245.55        17.86 o
  -1   7   4        281.67        265.69         9.63 o
   0   7   4        482.87        499.42        12.65 o
   1   7   4        223.79        205.71         7.65 o
   2   7   4        468.13        476.27        25.79 o
   3   7   4        281.01        285.15        13.67 o
   4   7   4       1275.73       1331.78        19.52 o
   5   7   4        950.19        955.98        29.82 o
   6   7   4         94.41        102.17        10.42 o
  -5   8   4        755.08        776.17        42.72 o
  -4   8   4        332.25        342.17        22.63 o
  -3   8   4        832.33        809.51        24.71 o
  -2   8   4       1349.31       1350.61        31.25 o
  -1   8   4        195.49        199.72        11.76 o
   0   8   4       3652.99       3678.17        46.96 o
   1   8   4        417.78        403.55        12.13 o
   2   8   4        627.17        704.74        33.59 o
   3   8   4          3.68         -0.50         3.99 o
   4   8   4         27.97         28.47         5.56 o
   5   8   4         75.08         65.27         7.88 o
  -4   9   4         52.85         38.67        10.82 o
  -3   9   4         44.82         41.22         5.86 o
  -2   9   4        161.64        153.77        10.19 o
  -1   9   4        300.76        308.72        13.79 o
   0   9   4        723.02        669.26        15.93 o
   1   9   4       2212.25       2204.63        36.79 o
   2   9   4       1248.03       1282.21        49.64 o
   3   9   4        840.87        895.06        29.70 o
   4   9   4        608.31        623.71        27.30 o
   5   9   4        194.90        180.15        21.09 o
  -4  10   4        375.19        385.24        28.68 o
  -3  10   4        321.42        324.03        16.58 o
  -2  10   4        556.72        558.63        20.69 o
  -1  10   4        490.28        496.23        18.36 o
   0  10   4        156.84        166.58         9.55 o
   1  10   4         31.07         30.52         3.33 o
   2  10   4          0.93          9.93         7.06 o
   3  10   4         23.24         16.93         4.45 o
   4  10   4        298.16        308.55        27.03 o
  -3  11   4         85.19         77.84         8.79 o
  -2  11   4        446.32        446.79        19.31 o
  -1  11   4        440.68        450.47        18.05 o
   0  11   4        574.56        577.78        33.52 o
   1  11   4        596.39        626.48        35.30 o
   2  11   4        601.93        606.14        36.46 o
   3  11   4        304.70        309.18        26.93 o
   4  11   4        568.58        587.53        38.88 o
  -2  12   4         66.14         47.99         7.00 o
  -1  12   4         38.79         37.79        10.02 o
   0  12   4         15.54         10.38         6.41 o
   1  12   4         16.90         15.25         7.83 o
   2  12   4        174.72        176.68        20.58 o
   3  12   4        253.34        289.20        27.26 o
  -1  13   4        507.55        490.32        32.76 o
   0  13   4        457.44        438.43        31.19 o
   1  13   4        312.77        306.60        27.21 o
  -2 -11   5        433.36        454.75        34.41 o
  -1 -11   5         42.16         39.99        11.22 o
   0 -11   5         47.45         51.76        11.80 o
   1 -11   5        868.85        891.02        47.25 o
   2 -11   5        480.84        564.10        37.85 o
  -4 -10   5        197.70        198.03        22.53 o
  -3 -10   5        216.11        247.14        24.68 o
  -2 -10   5        718.27        708.34        40.87 o
  -1 -10   5         24.18         16.40         7.92 o
   0 -10   5        150.80        151.10        18.22 o
   1 -10   5         58.91         66.93        12.56 o
   2 -10   5         57.66         47.31        11.62 o
   3 -10   5          6.35          1.44         7.58 o
  -4  -9   5         53.34         47.52        11.10 o
  -3  -9   5        338.66        322.59        26.47 o
  -2  -9   5         58.94         55.23        11.19 o
  -1  -9   5        891.42        862.22        42.29 o
   0  -9   5       2017.26       1935.44        93.06 o
   1  -9   5        712.01        737.01        39.02 o
   2  -9   5        219.97        206.12        20.82 o
   3  -9   5        298.21        325.53        17.14 o
   4  -9   5        595.38        600.82        25.50 o
  -5  -8   5         53.47         45.28        10.66 o
  -4  -8   5        185.13        191.34        20.03 o
  -3  -8   5        349.73        339.60        25.67 o
  -2  -8   5        375.80        338.37        25.02 o
  -1  -8   5        679.76        686.37        19.35 o
   0  -8   5        130.15        135.54        10.35 o
   1  -8   5         63.72         46.20        18.31 o
   2  -8   5        461.21        448.85        29.30 o
   3  -8   5        757.86        788.07        26.40 o
   4  -8   5          7.59          7.20         6.96 o
   5  -8   5        482.17        443.13        31.65 o
  -5  -7   5        270.41        268.59        23.06 o
  -4  -7   5        744.85        739.90        37.65 o
  -3  -7   5        221.45        231.61         9.86 o
  -2  -7   5       1746.69       1764.41        49.75 o
  -1  -7   5       1717.60       1640.00        32.43 o
   0  -7   5       2605.49       2636.27        53.95 o
   1  -7   5       1031.24        776.07       180.44 o
   2  -7   5        526.71        512.05        23.14 o
   3  -7   5        777.48        761.51        33.32 o
   4  -7   5          4.73          7.78         5.93 o
   5  -7   5        693.15        689.69        39.03 o
  -5  -6   5        167.95        146.22        16.16 o
  -4  -6   5        225.24        237.49        11.30 o
  -3  -6   5        133.57        124.14         5.69 o
  -2  -6   5        468.77        474.45        11.17 o
  -1  -6   5        269.12        282.01        20.99 o
   0  -6   5        568.72        578.88        11.93 o
   1  -6   5       1314.00       1265.50        20.73 o
   2  -6   5       1171.41       1169.17        36.80 o
   3  -6   5       1539.88       1626.99        50.64 o
   4  -6   5       1217.19       1275.59        48.50 o
   5  -6   5        350.12        407.02        29.02 o
  -6  -5   5        192.46        179.65        17.86 o
  -5  -5   5        294.02        333.60        32.37 o
  -4  -5   5        539.13        550.70        17.98 o
  -3  -5   5       2479.37       2478.13        25.01 o
  -2  -5   5       1030.54        974.26        20.56 o
  -1  -5   5        893.56        873.84        20.56 o
   0  -5   5        189.62        165.40         5.50 o
   1  -5   5       1349.91       1371.19        18.86 o
   2  -5   5        205.84        186.35        13.04 o
   3  -5   5         55.62         67.07         9.46 o
   4  -5   5        252.37        246.58        19.81 o
   5  -5   5        137.34        140.99        16.75 o
   6  -5   5        198.27        169.08        20.30 o
  -6  -4   5        301.35        298.16        21.71 o
  -5  -4   5          6.03          6.30         6.95 o
  -4  -4   5         46.11         49.56         4.11 o
  -3  -4   5        633.50        629.82        10.62 o
  -2  -4   5         71.93         83.22         3.00 o
  -1  -4   5        244.54        240.40         6.69 o
   0  -4   5       2045.47       2137.73        26.71 o
   1  -4   5        610.69        571.95        15.07 o
   2  -4   5       2352.11       2354.20        85.02 o
   3  -4   5       1274.77       1205.04        40.07 o
   4  -4   5         18.42         25.11         7.09 o
   5  -4   5        443.67        454.51        29.61 o
   6  -4   5         77.01         86.46        14.53 o
  -6  -3   5        447.19        396.19        26.37 o
  -5  -3   5        254.36        250.88        13.06 o
  -4  -3   5       2257.66       2157.10        28.20 o
  -3  -3   5       1598.89       1515.58        23.31 o
  -2  -3   5       3763.74       3028.24       546.55 o
  -1  -3   5        777.25        754.99        16.76 o
   0  -3   5       1066.31       1077.69        20.46 o
   1  -3   5        128.53        137.13         7.15 o
   2  -3   5        455.18        292.12       265.60 o
   3  -3   5         71.05         67.06         6.22 o
   4  -3   5          4.46         10.38         5.29 o
   5  -3   5        783.28        757.94        37.99 o
   6  -3   5        153.73        170.06        19.48 o
  -6  -2   5          1.07          4.51         5.43 o
  -5  -2   5        578.35        557.14        29.46 o
  -4  -2   5         56.49         58.66         4.65 o
  -3  -2   5        135.90         99.43        22.27 o
  -2  -2   5       3331.37       3358.18        29.96 o
  -1  -2   5       5444.35       5531.88        55.82 o
   0  -2   5       5327.76       5440.14        66.29 o
   1  -2   5       1294.10       1228.43        18.39 o
   2  -2   5       1427.52        454.47       732.83 o
   3  -2   5       1076.48       1103.32        26.35 o
   4  -2   5       1250.67       1305.30        45.30 o
   5  -2   5        568.68        585.53        32.08 o
   6  -2   5          9.73         12.84         7.38 o
  -6  -1   5        662.88        665.89        36.76 o
  -5  -1   5       1630.78       1560.14        47.90 o
  -4  -1   5       1343.42       1317.03        23.95 o
  -3  -1   5        463.37        448.08         8.61 o
  -2  -1   5         73.52         62.89         2.72 o
  -1  -1   5        403.56        422.93         9.05 o
   0  -1   5        269.78        314.83        14.32 o
   1  -1   5         33.46         29.70         4.15 o
   2  -1   5        759.22        700.58        51.75 o
   3  -1   5       2154.59       2369.82        59.93 o
   4  -1   5       1769.85       1842.41        55.66 o
   5  -1   5        363.50        371.37        25.08 o
   6  -1   5       1001.12       1107.93        49.25 o
   7  -1   5        372.11        362.39        30.17 o
  -6   0   5        232.93        198.63        20.47 o
  -5   0   5         42.64         37.59         8.44 o
  -4   0   5        397.16        147.10       142.93 o
  -3   0   5       1322.06       1293.12        21.38 o
  -2   0   5       2537.33       2532.07        25.74 o
  -1   0   5        941.87        853.52        12.87 o
   0   0   5       3139.63       3164.81        61.91 o
   1   0   5       1115.94       1163.36        21.46 o
   2   0   5       1457.91       1620.06        42.04 o
   3   0   5         52.92         34.36         6.32 o
   4   0   5        173.01        169.75        14.84 o
   5   0   5         63.70         72.21        11.31 o
   6   0   5         32.52         28.43         8.47 o
   7   0   5          8.53          0.17         5.83 o
  -6   1   5        830.74        838.98        43.55 o
  -5   1   5        423.24        421.38        27.66 o
  -4   1   5          3.11          2.96         2.01 o
  -3   1   5       2101.38       2220.04        30.40 o
  -2   1   5         50.45         53.77         2.82 o
  -1   1   5         11.59         11.84         3.49 o
   0   1   5        424.26        429.81        22.79 o
   1   1   5       2083.65       2082.99        36.86 o
   2   1   5       1105.17       1077.34        22.01 o
   3   1   5       2031.01       2010.99        53.11 o
   4   1   5        724.84        663.48        30.17 o
   5   1   5       1670.78       1607.30        55.16 o
   6   1   5        430.20        419.35        28.92 o
   7   1   5        140.25        147.40        19.21 o
  -6   2   5        121.81        100.30        15.63 o
  -5   2   5        492.44        498.99        30.37 o
  -4   2   5        841.82        817.99        21.26 o
  -3   2   5       1019.44       1020.03        18.11 o
  -2   2   5       3078.67       3079.21        60.14 o
  -1   2   5       1766.56       1730.54        42.39 o
   0   2   5       2285.58       2274.31        65.67 o
   1   2   5        263.92        252.75         5.72 o
   2   2   5         58.95         88.68         4.53 o
   3   2   5       1532.09       1711.11        33.72 o
   4   2   5        274.36        279.48        13.38 o
   5   2   5         59.81         59.77        10.14 o
   6   2   5        183.93        133.66        16.22 o
   7   2   5        473.38        513.00        34.64 o
  -6   3   5        215.35        191.26        21.17 o
  -5   3   5         27.31         21.12         8.12 o
  -4   3   5         68.11         84.14        10.31 o
  -3   3   5          7.26         11.07         2.27 o
  -2   3   5        115.38        108.07         4.98 o
  -1   3   5         58.55         47.29         9.39 o
   0   3   5       3563.51       3568.03        43.74 o
   1   3   5       7467.28       7622.61        64.68 o
   2   3   5       2491.99       2578.07        28.41 o
   3   3   5       1061.19       1092.80        22.32 o
   4   3   5       2033.23       2055.17       106.82 o
   5   3   5        884.75        841.37        37.86 o
   6   3   5       1022.57        947.86        44.14 o
   7   3   5        113.86        122.41        11.65 o
  -6   4   5        474.45        432.72        32.41 o
  -5   4   5        242.29        276.91        23.28 o
  -4   4   5        906.43        347.72       407.38 o
  -3   4   5        926.07        956.49        37.26 o
  -2   4   5        135.86        117.43         9.87 o
  -1   4   5        932.37        715.97       278.57 o
   0   4   5         78.08        103.01         3.82 o
   1   4   5         98.05         89.79         3.54 o
   2   4   5         20.33         19.66         2.30 o
   3   4   5       1418.04       1466.90        27.63 o
   4   4   5        102.81        103.80         8.45 o
   5   4   5        953.45        947.08        40.24 o
   6   4   5        390.77        412.02        28.06 o
   7   4   5        549.28        508.54        34.17 o
  -5   5   5         62.51         48.28        10.25 o
  -4   5   5         49.19         49.50         5.55 o
  -3   5   5         26.40         23.88         3.65 o
  -2   5   5       1686.11       1717.77        26.57 o
  -1   5   5         28.65         28.55         2.82 o
   0   5   5       3870.73       4020.32        45.04 o
   1   5   5        498.37        448.26        12.23 o
   2   5   5       1154.84       1195.69        19.37 o
   3   5   5       2785.03       2809.41        32.74 o
   4   5   5         78.86         50.74        22.92 o
   5   5   5        557.95        560.90        22.02 o
   6   5   5          1.64         -0.62         5.02 o
   7   5   5          0.23         -5.47         7.04 o
  -5   6   5        715.35        695.71        39.02 o
  -4   6   5        644.34        653.11        20.92 o
  -3   6   5        484.83        506.58        16.74 o
  -2   6   5          5.02          7.50         6.12 o
  -1   6   5        484.53        460.92        14.43 o
   0   6   5        805.12        842.80        13.89 o
   1   6   5         56.03         70.77         6.18 o
   2   6   5        784.55        777.31        14.81 o
   3   6   5        319.40        328.32        13.23 o
   4   6   5       1174.69       1221.51        22.43 o
   5   6   5         10.90         10.97         4.33 o
   6   6   5        480.63        480.04        23.83 o
  -5   7   5         79.23         76.15        13.47 o
  -4   7   5        220.32        252.69        13.26 o
  -3   7   5        769.54        786.43        22.76 o
  -2   7   5       2410.94       2420.32        43.31 o
  -1   7   5       2181.18       2165.26        32.48 o
   0   7   5       1823.04       1794.81        27.61 o
   1   7   5       2569.93       2610.33        30.65 o
   2   7   5       1833.43       1895.27        33.51 o
   3   7   5       1772.84       1836.96        34.92 o
   4   7   5          8.94          8.11         3.90 o
   5   7   5        318.98        322.10        17.33 o
   6   7   5         13.38         14.27         4.72 o
  -4   8   5         19.04         16.37         4.53 o
  -3   8   5         84.86         87.24         7.81 o
  -2   8   5         41.92         50.81         5.84 o
  -1   8   5        318.54        316.20        30.81 o
   0   8   5       1969.49       1929.55        30.30 o
   1   8   5        535.12        516.58        14.90 o
   2   8   5        601.69        598.85        30.81 o
   3   8   5        970.57       1027.65        34.76 o
   4   8   5       1390.32       1422.63        36.74 o
   5   8   5       1588.89       1686.83        81.79 o
  -4   9   5        300.06        254.72        22.91 o
  -3   9   5        365.36        403.44        17.58 o
  -2   9   5       1122.76       1067.58        28.51 o
  -1   9   5        496.82        486.73        17.49 o
   0   9   5        260.69        271.29        12.03 o
   1   9   5        607.87        622.06        22.93 o
   2   9   5         41.36         37.31         9.10 o
   3   9   5        237.55        253.08        14.37 o
   4   9   5          1.69          0.50         3.11 o
   5   9   5        141.52        129.41        11.52 o
  -4  10   5         49.56         47.38        10.91 o
  -3  10   5         25.62         22.58         5.03 o
  -2  10   5          5.32          7.32         3.48 o
  -1  10   5        109.73        102.11         8.42 o
   0  10   5        136.84        137.05        13.59 o
   1  10   5        522.56        527.53        15.62 o
   2  10   5        755.82        793.32        39.71 o
   3  10   5        447.48        483.37        20.66 o
   4  10   5        273.05        269.61        15.90 o
  -3  11   5        481.10        425.93        28.67 o
  -2  11   5        515.69        495.26        20.24 o
  -1  11   5        487.42        498.67        19.11 o
   0  11   5        984.39        988.87        25.98 o
   1  11   5         42.80         41.11         9.61 o
   2  11   5         69.31         58.67        11.61 o
   3  11   5         21.36         25.75         6.83 o
   4  11   5         42.09         29.04         9.16 o
  -2  12   5        429.61        403.01        18.78 o
  -1  12   5        397.40        418.62        28.33 o
   0  12   5        520.56        497.11        31.65 o
   1  12   5        617.67        660.44        37.83 o
   2  12   5        419.96        406.49        30.88 o
   3  12   5        372.99        412.34        32.17 o
  -1  13   5         17.07         14.74         7.32 o
   0  13   5        109.36         87.89        14.38 o
   1  13   5         14.22         18.19         7.71 o
   2  13   5        101.10         81.89        15.10 o
  -2 -11   6        236.78        240.11        25.27 o
  -1 -11   6        332.71        384.05        31.12 o
   0 -11   6        111.59         91.74        15.95 o
   1 -11   6         13.97          6.91         6.44 o
   2 -11   6        597.11        596.86        39.95 o
  -3 -10   6         79.19         79.99        14.81 o
  -2 -10   6         42.66         67.97        13.29 o
  -1 -10   6        562.54        547.60        35.41 o
   0 -10   6        612.33        634.22        38.27 o
   1 -10   6        944.83        959.64        48.09 o
   2 -10   6        296.76        301.11        26.96 o
   3 -10   6        662.97        739.13        43.93 o
  -4  -9   6        464.91        491.47        34.21 o
  -3  -9   6        571.66        591.76        36.51 o
  -2  -9   6        522.55        517.34        33.30 o
  -1  -9   6         95.37         92.29        14.22 o
   0  -9   6        136.53        135.34        16.85 o
   1  -9   6        489.42        493.56        32.21 o
   2  -9   6         20.93         19.98         8.29 o
   3  -9   6         86.94         90.49        15.64 o
   4  -9   6          4.37          4.38         3.73 o
  -4  -8   6         78.63         99.29        14.58 o
  -3  -8   6        175.09        199.83        19.82 o
  -2  -8   6        992.39        973.05        44.14 o
  -1  -8   6       3577.86       3528.34       119.47 o
   0  -8   6        764.97        784.71        43.77 o
   1  -8   6        479.62        236.68       179.88 o
   2  -8   6       1427.44       1401.66        48.60 o
   3  -8   6       1050.56       1024.89        30.84 o
   4  -8   6       1065.86       1157.64        47.76 o
   5  -8   6          9.19         15.15         8.52 o
  -5  -7   6        306.67        273.68        23.19 o
  -4  -7   6        205.24        213.81        20.19 o
  -3  -7   6         68.83         79.47         6.40 o
  -2  -7   6        121.92        118.53         7.65 o
  -1  -7   6        406.58        393.14        18.65 o
   0  -7   6          3.87          2.14         2.33 o
   1  -7   6        652.06        531.11       106.47 o
   2  -7   6        193.46        179.45         8.55 o
   3  -7   6        339.24        363.42        22.55 o
   4  -7   6        191.50        201.83        19.21 o
   5  -7   6        712.60        717.11        40.00 o
  -5  -6   6         67.08         63.49        10.99 o
  -4  -6   6        753.44        777.26        36.89 o
  -3  -6   6        450.37        454.81        12.00 o
  -2  -6   6        596.15        594.10        20.33 o
  -1  -6   6       1651.80       1685.63        33.56 o
   0  -6   6        763.65        756.12        17.97 o
   1  -6   6       2426.76       2419.51        28.99 o
   2  -6   6        700.45        708.22        27.80 o
   3  -6   6        109.66        117.19        12.37 o
   4  -6   6        403.10        395.12        26.15 o
   5  -6   6          0.32         -2.88         6.05 o
  -5  -5   6        339.00        335.57        19.86 o
  -4  -5   6         55.49         72.39         9.38 o
  -3  -5   6       1031.99       1026.72        19.79 o
  -2  -5   6         98.39        100.52         4.81 o
  -1  -5   6        675.50        690.53        18.80 o
   0  -5   6        833.66        852.16        14.84 o
   1  -5   6         72.16         69.49         3.80 o
   2  -5   6        378.84        388.99        19.52 o
   3  -5   6        268.34        288.38        19.36 o
   4  -5   6        131.96        145.14        15.59 o
   5  -5   6        418.50        445.97        29.80 o
   6  -5   6        642.70        695.50        41.32 o
  -5  -4   6        561.63        554.00        29.46 o
  -4  -4   6       1177.46       1166.12        61.58 o
  -3  -4   6       4321.77       4354.52        39.57 o
  -2  -4   6       2057.30       2037.95        28.50 o
  -1  -4   6       1043.35        971.38        17.49 o
   0  -4   6       3413.49       3559.55        41.03 o
   1  -4   6       2411.15       2483.09        57.00 o
   2  -4   6        322.00        319.82        17.41 o
   3  -4   6       1036.87       1004.26        76.10 o
   4  -4   6        235.24        274.89        20.72 o
   5  -4   6        184.48        187.63        19.54 o
   6  -4   6         20.95         25.57         9.91 o
  -6  -3   6         16.06         25.56         8.31 o
  -5  -3   6        217.74        205.79        11.77 o
  -4  -3   6          0.96          3.33         1.75 o
  -3  -3   6          2.00         16.90         3.55 o
  -2  -3   6        789.85        470.84       178.71 o
  -1  -3   6       1061.81       1071.50        18.11 o
   0  -3   6        251.99        230.21         6.09 o
   1  -3   6       2388.35       2434.36        38.85 o
   2  -3   6       2286.55       2291.96        92.60 o
   3  -3   6       2414.03       2316.18       121.83 o
   4  -3   6       1019.84        967.42        39.62 o
   5  -3   6        965.18        974.75        43.95 o
   6  -3   6        139.24        158.74        19.49 o
  -6  -2   6        466.20        490.31        31.15 o
  -5  -2   6        456.79        426.53        26.28 o
  -4  -2   6       1525.22       1467.18        40.88 o
  -3  -2   6        257.36        190.01        40.02 o
  -2  -2   6         28.98         29.59         2.04 o
  -1  -2   6       4040.96       4292.77        62.75 o
   0  -2   6         20.01         28.49         2.39 o
   1  -2   6        593.18        686.91        23.75 o
   2  -2   6        319.12        255.23       137.20 o
   3  -2   6       1658.14       1729.52       104.25 o
   4  -2   6        666.03        665.11        31.91 o
   5  -2   6        287.94        253.60        21.04 o
   6  -2   6        363.35        397.80        29.78 o
  -6  -1   6         24.58         13.16         7.16 o
  -5  -1   6          0.37         -2.71         5.68 o
  -4  -1   6        688.59        640.15        43.99 o
  -3  -1   6        296.94        271.97         6.66 o
  -2  -1   6        490.41        459.67         7.92 o
  -1  -1   6        500.87        448.86         9.88 o
   0  -1   6       1085.20       1062.50        23.68 o
   1  -1   6        775.82        702.53        22.92 o
   2  -1   6        151.65         26.22        51.39 o
   3  -1   6       1901.24       1984.92        54.48 o
   4  -1   6        933.50        902.79        37.28 o
   5  -1   6         80.52         82.17        12.48 o
   6  -1   6          1.78         -7.86         6.29 o
  -6   0   6        825.93        775.49        41.53 o
  -5   0   6        668.91        681.91        35.33 o
  -4   0   6        529.31        520.89        16.61 o
  -3   0   6       1420.24       1428.89        20.20 o
  -2   0   6       2052.44       2130.23        21.96 o
  -1   0   6        799.21        832.52        13.28 o
   0   0   6         82.22        138.15         9.56 o
   1   0   6        505.70        534.32        14.00 o
   2   0   6        418.12        415.29        19.36 o
   3   0   6       1089.55       1065.03        36.67 o
   4   0   6        351.72        349.34        22.20 o
   5   0   6       1693.50       1753.76        59.39 o
   6   0   6       1084.05       1047.23        47.86 o
   7   0   6        549.17        580.79        38.24 o
  -6   1   6          1.30         13.30         8.10 o
  -5   1   6         18.50         28.12         8.15 o
  -4   1   6        815.70        800.31        20.62 o
  -3   1   6       2017.64       2039.35        25.32 o
  -2   1   6        111.26         95.53         5.42 o
  -1   1   6       2129.23       2081.57        49.73 o
   0   1   6       3399.48       3406.94        44.45 o
   1   1   6        724.55        718.73        26.18 o
   2   1   6       6242.93       6682.68        70.23 o
   3   1   6        559.59        547.26        25.02 o
   4   1   6          8.22         14.67         5.87 o
   5   1   6        260.50        240.95        20.31 o
   6   1   6          3.54          6.34         7.19 o
   7   1   6          0.65         -6.70         8.49 o
  -6   2   6        113.08        134.50        17.82 o
  -5   2   6         68.80         71.04        12.12 o
  -4   2   6        609.90        639.95        17.64 o
  -3   2   6        404.69        391.47        11.40 o
  -2   2   6         19.29         22.65         4.66 o
  -1   2   6        346.49        355.39        17.34 o
   0   2   6        741.52        779.78        14.82 o
   1   2   6       1739.76       1831.82        24.02 o
   2   2   6        714.62        711.07        14.39 o
   3   2   6       2389.96       2549.33        49.00 o
   4   2   6       2121.56       2167.95        61.69 o
   5   2   6       1588.67       1659.66        57.14 o
   6   2   6        729.48        693.72        38.17 o
   7   2   6        118.88         97.38        16.13 o
  -6   3   6          8.61          5.02         6.72 o
  -5   3   6        643.25        619.03        35.64 o
  -4   3   6        101.62         93.99         6.50 o
  -3   3   6        615.47        608.65        16.02 o
  -2   3   6       1378.53       1330.02        14.71 o
  -1   3   6       2419.51       2358.02        32.42 o
   0   3   6        271.52        248.23         5.61 o
   1   3   6       3086.68       3230.09        35.67 o
   2   3   6        951.46       1042.09        15.84 o
   3   3   6         47.94         13.37        17.48 o
   4   3   6         72.17         70.89        10.13 o
   5   3   6         78.42         76.99        11.89 o
   6   3   6         63.97         82.98        13.15 o
   7   3   6         58.69         82.34        14.62 o
  -5   4   6        141.12        133.27        16.73 o
  -4   4   6          0.88          4.60         2.27 o
  -3   4   6         10.25          8.22         2.41 o
  -2   4   6         14.20         16.76         1.88 o
  -1   4   6        758.30        812.70        16.65 o
   0   4   6       2741.32       2744.14        28.37 o
   1   4   6       3326.88       3531.62        34.90 o
   2   4   6       1099.42       1026.96        28.59 o
   3   4   6       3309.04       3351.13        37.75 o
   4   4   6       1400.04       1396.41        33.67 o
   5   4   6       1330.02       1319.87        49.93 o
   6   4   6        440.74        433.81        29.67 o
   7   4   6        173.37        149.29        19.24 o
  -5   5   6        215.81        205.12        20.92 o
  -4   5   6        260.41        278.84        11.98 o
  -3   5   6        501.61        497.15        15.14 o
  -2   5   6        763.17        777.15        18.28 o
  -1   5   6       1789.08       1816.39        31.21 o
   0   5   6       3147.83       2692.27       546.85 o
   1   5   6         11.45         14.65         1.99 o
   2   5   6          1.99          3.42         1.34 o
   3   5   6         96.56        102.83         5.68 o
   4   5   6        216.97        193.68         8.64 o
   5   5   6        203.07        206.82         9.77 o
   6   5   6        455.83        503.06        31.90 o
  -5   6   6          3.05         -0.47         5.17 o
  -4   6   6        133.37        127.02         8.52 o
  -3   6   6        268.94        288.69        11.99 o
  -2   6   6        795.55        809.05        20.45 o
  -1   6   6       3436.82       3467.16        66.59 o
   0   6   6        396.73        160.50       136.37 o
   1   6   6       2758.21       2684.40        33.17 o
   2   6   6       2727.67       2678.89        35.24 o
   3   6   6       1172.80       1207.36        34.25 o
   4   6   6       1462.68       1517.24        31.21 o
   5   6   6        231.03        230.43        14.50 o
   6   6   6        235.66        258.99        23.13 o
  -5   7   6         69.03         77.14        13.96 o
  -4   7   6        438.15        422.22        28.88 o
  -3   7   6        452.85        443.65        16.25 o
  -2   7   6          9.01         10.21         3.06 o
  -1   7   6        964.34       1030.03        24.27 o
   0   7   6         10.99         16.67         2.22 o
   1   7   6          4.82          2.90         1.25 o
   2   7   6          4.31          7.66         2.07 o
   3   7   6        520.31        529.84        12.49 o
   4   7   6        161.21        182.97         7.61 o
   5   7   6        954.12        936.11        30.97 o
   6   7   6        132.11        136.35        12.38 o
  -4   8   6        246.77        271.01        23.44 o
  -3   8   6        771.47        749.74        26.17 o
  -2   8   6       1052.88       1042.78        45.27 o
  -1   8   6         87.68         90.04         7.10 o
   0   8   6       2966.16       2996.55        40.97 o
   1   8   6       1564.59       1570.54        39.57 o
   2   8   6       1277.29       1322.37        84.38 o
   3   8   6        377.69        375.60        26.86 o
   4   8   6         21.27         19.17         4.82 o
   5   8   6        124.44        131.07        15.82 o
   6   8   6         89.68         95.95        14.48 o
  -4   9   6         52.96         64.12        12.22 o
  -3   9   6        862.97        801.82        33.11 o
  -2   9   6         20.51         24.26         4.42 o
  -1   9   6          1.23          1.12         2.54 o
   0   9   6         26.03         53.17         5.74 o
   1   9   6         26.98         28.79         5.26 o
   2   9   6         15.86         12.78         6.03 o
   3   9   6        767.53        808.26        26.89 o
   4   9   6        459.60        508.34        21.96 o
   5   9   6        153.62        135.95        12.03 o
  -3  10   6        352.66        359.05        25.98 o
  -2  10   6        777.75        760.97        25.74 o
  -1  10   6       2052.83       1967.74        40.81 o
   0  10   6        260.84        271.45        12.72 o
   1  10   6        632.12        650.57        18.80 o
   2  10   6         54.78         51.54        11.18 o
   3  10   6        689.17        717.49        26.13 o
   4  10   6         21.62         30.20         8.65 o
  -3  11   6          0.73         -0.79         5.30 o
  -2  11   6        158.53        190.76        21.01 o
  -1  11   6          5.15          2.49         4.48 o
   0  11   6        352.24        331.27        14.61 o
   1  11   6        145.63        153.63        17.26 o
   2  11   6        402.46        424.79        29.72 o
   3  11   6        510.69        543.33        23.20 o
   4  11   6        401.35        385.49        31.47 o
  -2  12   6        170.72        154.67        11.57 o
  -1  12   6        455.95        418.20        27.90 o
   0  12   6        140.28        157.53        17.49 o
   1  12   6         12.33         11.74         8.12 o
   2  12   6         44.74         53.62        11.89 o
   3  12   6         31.65         25.71         9.76 o
   0  13   6        277.06        232.13        22.55 o
   1  13   6        196.68        220.17        22.83 o
   2  13   6        389.86        468.63        34.41 o
  -1 -11   7         13.43         10.87         7.55 o
   0 -11   7         25.85         31.65        11.04 o
   1 -11   7        343.41        358.01        30.57 o
  -3 -10   7        491.09        476.62        34.53 o
  -2 -10   7        626.20        666.14        40.60 o
  -1 -10   7        220.88        234.84        23.53 o
   0 -10   7        887.14        845.37        45.47 o
   1 -10   7        692.91        698.24        41.10 o
   2 -10   7         43.74         56.61        13.52 o
   3 -10   7         81.86         64.64        14.46 o
  -4  -9   7         78.82         93.96        14.62 o
  -3  -9   7        164.59        126.23        17.10 o
  -2  -9   7         18.71         19.84         7.65 o
  -1  -9   7        309.21        341.62        27.06 o
   0  -9   7        341.14        356.08        27.43 o
   1  -9   7        157.68        162.95        18.96 o
   2  -9   7       1044.61       1064.54        29.64 o
   3  -9   7        534.25        540.80        22.57 o
   4  -9   7        417.45        406.74        21.31 o
  -4  -8   7        210.87        204.16        20.71 o
  -3  -8   7        806.38        747.98        39.75 o
  -2  -8   7        364.22        392.05        27.88 o
  -1  -8   7        935.71        929.43        37.86 o
   0  -8   7        715.32        683.69        23.60 o
   1  -8   7          8.56          3.74         1.84 o
   2  -8   7         15.04         13.06         9.91 o
   3  -8   7          1.20          0.91         3.27 o
   4  -8   7         16.79         21.20         8.08 o
   5  -8   7         59.80         70.46        13.16 o
  -5  -7   7          5.80          8.56         5.81 o
  -4  -7   7         11.72          3.88         5.88 o
  -3  -7   7        117.64        125.20         8.34 o
  -2  -7   7        940.53        881.23        33.80 o
  -1  -7   7        848.47        822.05        39.59 o
   0  -7   7        178.92        209.48        11.79 o
   1  -7   7       1348.14        881.28       312.04 o
   2  -7   7        490.96        484.32        20.91 o
   3  -7   7       1159.33       1175.73        43.17 o
   4  -7   7        189.04        211.38        19.59 o
   5  -7   7         71.90         59.45        12.14 o
  -5  -6   7        237.50        201.15        18.98 o
  -4  -6   7        912.05        906.04        48.99 o
  -3  -6   7        357.37        376.14        19.67 o
  -2  -6   7       2407.02       2351.79        81.58 o
  -1  -6   7         71.61         68.86         6.52 o
   0  -6   7         13.42         16.72         2.82 o
   1  -6   7          9.12          7.77         1.77 o
   2  -6   7        178.88        181.39        13.69 o
   3  -6   7        105.86        112.95        12.47 o
   4  -6   7       1479.38       1462.08        53.54 o
   5  -6   7        508.94        567.19        35.02 o
  -5  -5   7        114.07        109.08        13.07 o
  -4  -5   7        390.81        368.07        25.94 o
  -3  -5   7       1233.50       1200.70        16.27 o
  -2  -5   7         60.52         66.87         4.23 o
  -1  -5   7       3069.72       3061.28        50.17 o
   0  -5   7       1715.30       1745.48        30.94 o
   1  -5   7       1152.45       1179.51        26.01 o
   2  -5   7       1239.34       1255.06        38.84 o
   3  -5   7         28.48         35.02         7.57 o
   4  -5   7        806.22        811.55        37.75 o
   5  -5   7         82.11         81.96        13.56 o
   6  -5   7          4.90         10.53         7.74 o
  -5  -4   7        253.76        250.25        13.43 o
  -4  -4   7         70.14         75.67         6.90 o
  -3  -4   7         86.77         80.09         3.81 o
  -2  -4   7        306.37        322.28         7.40 o
  -1  -4   7          0.35          1.65         0.81 o
   0  -4   7         64.56         51.64         3.57 o
   1  -4   7        535.50        541.75        16.29 o
   2  -4   7       1693.48       1704.11        48.09 o
   3  -4   7        898.64        926.38        36.24 o
   4  -4   7        217.31        220.18        18.76 o
   5  -4   7       1704.68       1795.20        63.65 o
   6  -4   7        748.74        789.45        43.83 o
  -6  -3   7         34.84         24.78         7.94 o
  -5  -3   7        187.95        184.75        11.25 o
  -4  -3   7        387.82        382.45        12.81 o
  -3  -3   7         79.61         71.74         4.00 o
  -2  -3   7       1610.06       1350.32       218.69 o
  -1  -3   7       1023.07        968.79        17.86 o
   0  -3   7       1536.32       1612.79        20.55 o
   1  -3   7          8.38          4.82         3.90 o
   2  -3   7        355.47        363.57        13.62 o
   3  -3   7         31.08         34.77         4.85 o
   4  -3   7         12.33         14.11         6.15 o
   5  -3   7          6.05          6.14         5.41 o
   6  -3   7        112.31        110.07        16.70 o
  -6  -2   7         40.12         46.90        10.96 o
  -5  -2   7        652.66        641.99        33.56 o
  -4  -2   7        205.57        216.95         8.72 o
  -3  -2   7          2.54          1.75         0.83 o
  -2  -2   7        161.73        159.90         4.85 o
  -1  -2   7        146.64        128.67         5.70 o
   0  -2   7         14.37          7.32         2.43 o
   1  -2   7       1551.19       1581.71        31.25 o
   2  -2   7       1684.43       1597.36        47.82 o
   3  -2   7       1978.19       2026.86        62.64 o
   4  -2   7       2476.67       2510.90        70.62 o
   5  -2   7        333.14        342.48        25.32 o
   6  -2   7        474.87        411.44        30.40 o
  -6  -1   7        235.54        251.16        23.31 o
  -5  -1   7        587.15        539.87        31.25 o
  -4  -1   7        586.88        235.06       211.09 o
  -3  -1   7        863.86        861.52        12.85 o
  -2  -1   7        967.87        969.36        12.70 o
  -1  -1   7       1069.78       1017.28        17.20 o
   0  -1   7         10.97          5.83         2.03 o
   1  -1   7       1854.34       1975.95        46.74 o
   2  -1   7        104.04        127.67        11.69 o
   3  -1   7        134.40        113.98         8.17 o
   4  -1   7         16.75          9.62         5.20 o
   5  -1   7        428.83        414.86        27.52 o
   6  -1   7        627.00        671.93        38.72 o
  -6   0   7         23.45         28.70         9.06 o
  -5   0   7         61.33         69.32        11.68 o
  -4   0   7        330.95        326.98        23.40 o
  -3   0   7        208.74        209.67         7.31 o
  -2   0   7        382.28        349.81         7.47 o
  -1   0   7       1247.92       1185.28        17.76 o
   0   0   7        778.69        738.94        25.43 o
   1   0   7       3422.69       3429.28        58.31 o
   2   0   7       4632.19       4835.11        97.32 o
   3   0   7       1494.43       1527.39        46.61 o
   4   0   7       1138.93       1194.89        44.20 o
   5   0   7        148.74        169.11        17.34 o
   6   0   7        616.94        652.05        37.65 o
  -6   1   7        175.82        189.44        21.10 o
  -5   1   7         49.42         47.50        10.40 o
  -4   1   7        450.59        432.87        13.80 o
  -3   1   7        876.00        893.08        15.68 o
  -2   1   7        132.62        108.31         5.99 o
  -1   1   7         14.21         23.92         4.88 o
   0   1   7         23.89         20.70         4.45 o
   1   1   7        138.98        141.04         6.72 o
   2   1   7         32.11         28.50         3.65 o
   3   1   7        101.52         77.20        11.05 o
   4   1   7        941.10       1020.54        40.17 o
   5   1   7       1768.31       1740.09        59.77 o
   6   1   7         45.82         49.94        10.41 o
   7   1   7        163.42        148.30        19.08 o
  -6   2   7         20.15         27.80        10.97 o
  -5   2   7        246.09        265.07        23.21 o
  -4   2   7        204.63        188.38        10.83 o
  -3   2   7        391.09        352.66        17.91 o
  -2   2   7        820.63        727.96        20.55 o
  -1   2   7       2570.42       2445.14        58.82 o
   0   2   7       5432.38       5575.30        82.88 o
   1   2   7       4510.18       4752.11        53.71 o
   2   2   7       2696.21       2840.89        34.21 o
   3   2   7        830.14        856.17        23.16 o
   4   2   7        604.65        555.27        28.84 o
   5   2   7       1184.36       1199.68        48.01 o
   6   2   7        106.43         98.63        14.78 o
   7   2   7         44.81         54.67        13.17 o
  -5   3   7        189.58        227.96        22.02 o
  -4   3   7        541.16        542.30        14.66 o
  -3   3   7         58.58         67.38        10.08 o
  -2   3   7          5.21          4.63         2.39 o
  -1   3   7          8.02          4.68         3.26 o
   0   3   7       1407.43       1004.14       378.37 o
   1   3   7         96.87         91.93         3.86 o
   2   3   7       2307.16       2350.78        30.87 o
   3   3   7       1278.02       1343.38        23.76 o
   4   3   7       2505.48       2506.72        46.02 o
   5   3   7        334.61        321.38        24.07 o
   6   3   7        727.63        714.90        39.52 o
   7   3   7        650.90        673.90        41.18 o
  -5   4   7         39.11         56.72        11.95 o
  -4   4   7         42.48         40.75         4.20 o
  -3   4   7       1912.76       1896.44        23.18 o
  -2   4   7       1224.90       1221.53        18.12 o
  -1   4   7       1298.69       1320.56        22.56 o
   0   4   7        608.10        491.30        95.23 o
   1   4   7        287.88        259.90         6.82 o
   2   4   7        996.87       1069.10        19.08 o
   3   4   7        239.15        225.60        10.74 o
   4   4   7        370.27        376.10        23.90 o
   5   4   7        250.83        219.83        19.77 o
   6   4   7        264.81        304.27        25.65 o
   7   4   7          3.82         13.50         8.56 o
  -5   5   7         52.07         44.21        10.91 o
  -4   5   7          0.88          7.36         6.61 o
  -3   5   7          6.44          7.41         1.49 o
  -2   5   7        129.35        131.36         6.43 o
  -1   5   7        102.02        112.46         5.34 o
   0   5   7        247.07        215.09         6.31 o
   1   5   7        125.41         98.74         4.33 o
   2   5   7        755.49        719.51        12.95 o
   3   5   7       2142.79       1244.11       691.53 o
   4   5   7        162.97        156.54        11.05 o
   5   5   7        306.29        308.41        27.00 o
   6   5   7        110.68        109.55        15.71 o
  -5   6   7        590.18        561.43        36.18 o
  -4   6   7        528.98        500.92        31.42 o
  -3   6   7        593.38        586.84        16.86 o
  -2   6   7       1046.58       1083.04        23.74 o
  -1   6   7       2862.33       2902.40        38.18 o
   0   6   7       1560.41       1587.95        33.16 o
   1   6   7        125.89         96.78         7.01 o
   2   6   7        297.81        281.14         7.69 o
   3   6   7        529.85        529.87        21.98 o
   4   6   7        119.27         95.00        22.65 o
   5   6   7         30.14         24.71         6.68 o
   6   6   7        365.79        363.83        27.93 o
  -4   7   7         30.38         29.45         9.61 o
  -3   7   7        598.69        598.61        18.54 o
  -2   7   7         99.05        102.89         7.22 o
  -1   7   7       2369.18       2369.47        52.28 o
   0   7   7        663.97        665.15        15.39 o
   1   7   7       2729.10       1404.44       770.36 o
   2   7   7       1409.53       1380.67        28.01 o
   3   7   7         12.74         12.71         2.28 o
   4   7   7       1219.44       1217.31        32.08 o
   5   7   7        569.96        567.36        24.04 o
   6   7   7        207.21        207.62        15.35 o
  -4   8   7        344.50        373.35        28.35 o
  -3   8   7        410.25        412.68        16.12 o
  -2   8   7        480.03        484.89        17.15 o
  -1   8   7         44.13         48.76         5.51 o
   0   8   7         15.46         14.90         2.66 o
   1   8   7         79.42         35.77        27.50 o
   2   8   7         31.09         26.05         2.69 o
   3   8   7        880.55        933.51        34.83 o
   4   8   7         24.89         26.52         5.64 o
   5   8   7       1016.21        992.12        42.94 o
   6   8   7        238.48        230.97        22.45 o
  -4   9   7        138.92        144.78        18.12 o
  -3   9   7        495.08        506.08        30.90 o
  -2   9   7         51.75         56.92         6.43 o
  -1   9   7        337.67        353.49        14.90 o
   0   9   7       1072.46       1075.75        53.80 o
   1   9   7        326.69        337.77        13.40 o
   2   9   7        365.30        342.16        23.84 o
   3   9   7         92.71         99.54         9.67 o
   4   9   7        117.86        123.01        16.09 o
   5   9   7          6.29          8.20         5.58 o
  -3  10   7         57.39         48.51        11.12 o
  -2  10   7          6.49         -0.38         2.70 o
  -1  10   7          6.14         10.56         3.73 o
   0  10   7        289.40        280.03        13.29 o
   1  10   7         83.79         89.82         7.11 o
   2  10   7        506.25        477.74        29.96 o
   3  10   7        799.90        821.15        85.38 o
   4  10   7         92.48        100.67        10.76 o
  -3  11   7        232.56        209.24        20.72 o
  -2  11   7        610.46        639.92        22.93 o
  -1  11   7        535.83        528.00        20.03 o
   0  11   7         23.84         28.69         4.82 o
   1  11   7        116.20        133.39        16.24 o
   2  11   7        387.64        365.79        27.84 o
   3  11   7         17.18         21.63         5.59 o
   4  11   7          5.53          6.29         6.92 o
  -2  12   7         21.31         17.41         7.25 o
  -1  12   7         33.22         21.77         7.17 o
   0  12   7        142.30        138.49        16.45 o
   1  12   7        624.41        684.74        38.37 o
   2  12   7        120.22        145.07        18.44 o
   3  12   7        342.50        367.89        30.04 o
   0  13   7         34.30         41.74        10.36 o
   1  13   7         17.52         26.28         8.77 o
  -2 -10   8        112.39        112.39        16.96 o
  -1 -10   8          0.15          3.27         5.33 o
   0 -10   8          7.32         16.06         7.93 o
   1 -10   8        207.33        235.99        24.40 o
   2 -10   8         65.65         69.67        14.58 o
  -3  -9   8        106.50        103.67        15.79 o
  -2  -9   8       1029.57       1005.75        48.76 o
  -1  -9   8        374.40        374.98        28.94 o
   0  -9   8        592.55        584.88        36.37 o
   1  -9   8        615.44        638.97        38.83 o
   2  -9   8         27.39         24.61         4.93 o
   3  -9   8        280.89        267.01        15.93 o
   4  -9   8         40.00         43.73         9.74 o
  -4  -8   8         15.02         11.62         7.21 o
  -3  -8   8         58.92         67.16        12.13 o
  -2  -8   8        192.58        164.56        18.52 o
  -1  -8   8         37.20         42.55        10.29 o
   0  -8   8        443.05        430.34        29.40 o
   1  -8   8         82.62         78.17         6.48 o
   2  -8   8       1971.85       2008.56        49.27 o
   3  -8   8        376.84        413.95        19.56 o
   4  -8   8        457.58        547.53        32.42 o
  -4  -7   8        309.40        331.10        25.08 o
  -3  -7   8        159.39        182.56        10.65 o
  -2  -7   8        253.23        278.04        22.16 o
  -1  -7   8        160.71        152.21        16.29 o
   0  -7   8        266.85        258.77        17.49 o
   1  -7   8         88.21         85.56         7.04 o
   2  -7   8          2.13          2.31         2.59 o
   3  -7   8        163.72        180.82        16.09 o
   4  -7   8        411.53        421.15        27.96 o
   5  -7   8         77.92         65.01        12.92 o
  -5  -6   8          3.61          8.98         5.98 o
  -4  -6   8         36.14         26.01         4.72 o
  -3  -6   8         52.44         46.48         5.49 o
  -2  -6   8        527.76        479.64        13.53 o
  -1  -6   8         40.08         44.22         5.39 o
   0  -6   8        542.92        548.21        16.71 o
   1  -6   8       1470.83       1485.86        33.98 o
   2  -6   8        121.38        117.83        11.36 o
   3  -6   8        293.91        311.62        21.18 o
   4  -6   8        198.49        187.30        18.38 o
   5  -6   8        205.14        171.15        19.44 o
  -5  -5   8        190.44        202.24        17.64 o
  -4  -5   8        418.14        463.45        17.74 o
  -3  -5   8       1357.39       1287.27        24.21 o
  -2  -5   8        618.02        611.03        20.73 o
  -1  -5   8         14.60         10.32         2.32 o
   0  -5   8         22.49         21.82         3.97 o
   1  -5   8        209.23        226.79         8.88 o
   2  -5   8        118.60        122.42        11.38 o
   3  -5   8          7.74          7.22         4.63 o
   4  -5   8       1572.37       1541.15        54.77 o
   5  -5   8        215.63        191.02        20.18 o
  -5  -4   8        171.45        192.52        13.70 o
  -4  -4   8          7.56         14.28         3.54 o
  -3  -4   8        777.05        757.21        12.63 o
  -2  -4   8       1296.43       1271.64        17.57 o
  -1  -4   8       1495.86       1439.26        19.04 o
   0  -4   8       1204.78       1204.94        20.49 o
   1  -4   8        240.39        217.71         9.88 o
   2  -4   8        984.54       1010.71        34.82 o
   3  -4   8       2426.38       2470.65        66.77 o
   4  -4   8        270.38        292.56        22.08 o
   5  -4   8         78.87         70.95        12.53 o
   6  -4   8          0.85          1.95         5.90 o
  -5  -3   8        227.55        242.12        20.61 o
  -4  -3   8         78.30         84.08         7.25 o
  -3  -3   8         80.93         79.44         4.38 o
  -2  -3   8        425.28        408.00         9.22 o
  -1  -3   8        190.94        193.98        10.37 o
   0  -3   8          4.54          8.21         1.64 o
   1  -3   8       2213.11       2357.94        39.93 o
   2  -3   8       1536.46       1628.98        38.60 o
   3  -3   8        413.62        423.30        23.91 o
   4  -3   8       1650.51       1679.40        56.46 o
   5  -3   8        949.77        961.37        45.06 o
   6  -3   8        356.27        366.71        29.60 o
  -6  -2   8        125.08        126.06        16.57 o
  -5  -2   8        268.69        235.53        20.59 o
  -4  -2   8        317.62        323.55        10.82 o
  -3  -2   8        358.42        165.57       104.02 o
  -2  -2   8        541.70        536.16        10.90 o
  -1  -2   8       1158.13       1135.63        24.95 o
   0  -2   8       1081.51       1030.40        25.08 o
   1  -2   8        643.43        637.90        39.03 o
   2  -2   8        194.84        181.00        13.46 o
   3  -2   8          3.46          6.94         5.21 o
   4  -2   8        275.60        287.10        21.44 o
   5  -2   8          5.36         -2.68         5.04 o
   6  -2   8        150.84        136.11        18.26 o
  -6  -1   8        181.56        183.38        20.73 o
  -5  -1   8          2.71          6.05         5.98 o
  -4  -1   8        211.79        125.67        70.08 o
  -3  -1   8         87.96         80.59         6.49 o
  -2  -1   8         22.75         21.99         2.15 o
  -1  -1   8         48.59         34.82         3.05 o
   0  -1   8       2116.20       2222.97        38.21 o
   1  -1   8        971.50        966.38        22.12 o
   2  -1   8       1107.41       1002.96        34.13 o
   3  -1   8       1829.30       1820.95        30.56 o
   4  -1   8        741.57        709.49        34.05 o
   5  -1   8        320.41        345.33        25.57 o
   6  -1   8       1266.05       1199.12        53.65 o
  -6   0   8         33.69         37.90        10.51 o
  -5   0   8        554.43        566.39        33.56 o
  -4   0   8        537.75        532.57        15.95 o
  -3   0   8        837.75        827.93        15.66 o
  -2   0   8        773.64        739.12        11.88 o
  -1   0   8        313.89        247.76         7.26 o
   0   0   8       2232.21       2347.97        56.20 o
   1   0   8         92.65         72.37         8.08 o
   2   0   8        396.98        427.06        21.26 o
   3   0   8         58.74         85.03         5.77 o
   4   0   8        116.34        122.86        13.79 o
   5   0   8         81.34         85.07        12.92 o
   6   0   8        108.21        101.19        15.23 o
  -6   1   8          8.52          4.65         6.17 o
  -5   1   8         81.23         87.31        13.91 o
  -4   1   8        450.83        440.86        27.47 o
  -3   1   8        138.97        130.28         9.17 o
  -2   1   8        249.59        241.50         9.38 o
  -1   1   8       3983.64       4260.28        89.60 o
   0   1   8        520.66        481.58        21.35 o
   1   1   8       3283.22       3415.05        49.50 o
   2   1   8       2967.96       2982.68        47.81 o
   3   1   8        576.65        561.74        14.87 o
   4   1   8       1152.24       1124.81        43.64 o
   5   1   8       1220.78       1216.18        49.57 o
   6   1   8        201.09        181.38        20.12 o
  -5   2   8        240.29        267.15        24.02 o
  -4   2   8        800.62        801.11        38.35 o
  -3   2   8        159.98        168.32        15.73 o
  -2   2   8        223.88        220.58         9.28 o
  -1   2   8          7.67          8.48         3.59 o
   0   2   8         24.82         27.74         2.68 o
   1   2   8         39.51         57.02         3.73 o
   2   2   8          7.18          7.75         2.29 o
   3   2   8        692.87        717.76        21.41 o
   4   2   8        924.85        856.99        24.73 o
   5   2   8        162.18        145.99        16.42 o
   6   2   8         91.28        119.32        16.57 o
   7   2   8        409.59        420.14        33.11 o
  -5   3   8        139.16        114.83        16.04 o
  -4   3   8        160.16        157.14        17.03 o
  -3   3   8        517.69        507.88        28.00 o
  -2   3   8       1157.09       1171.64        28.85 o
  -1   3   8        972.64        922.84        33.53 o
   0   3   8        665.71        644.58        21.00 o
   1   3   8       1409.19       1350.96        44.25 o
   2   3   8        344.28        260.03        10.56 o
   3   3   8        672.80        698.94        21.27 o
   4   3   8        573.16        529.42        18.74 o
   5   3   8         89.75         66.84        11.69 o
   6   3   8          5.11          6.87         6.77 o
   7   3   8         26.15         17.64         6.88 o
  -5   4   8        355.62        338.14        27.54 o
  -4   4   8        139.04        148.95        17.13 o
  -3   4   8          2.20         -5.70         6.05 o
  -2   4   8       1003.84       1029.99        38.74 o
  -1   4   8        109.49        112.58         4.28 o
   0   4   8         60.93         85.27         4.05 o
   1   4   8          3.70          3.09         1.18 o
   2   4   8       1597.43       1635.67        74.71 o
   3   4   8        118.12        112.02         6.86 o
   4   4   8         36.79         37.10         5.14 o
   5   4   8        458.66        436.27        28.95 o
   6   4   8        360.00        371.98        28.98 o
  -5   5   8         38.35         49.78        11.60 o
  -4   5   8       1195.23       1130.30        48.63 o
  -3   5   8        797.43        760.87        36.32 o
  -2   5   8       2518.36       2451.80        36.32 o
  -1   5   8       1270.27       1244.95        20.28 o
   0   5   8       1777.66       1692.16        24.41 o
   1   5   8        779.92        768.68        13.45 o
   2   5   8       1674.44       1213.16       377.04 o
   3   5   8        362.11        341.50        11.46 o
   4   5   8         77.08         71.46         7.71 o
   5   5   8         56.28         37.91         9.60 o
   6   5   8          1.84          2.61         5.89 o
  -5   6   8          5.86         -3.75         6.71 o
  -4   6   8         91.83         77.74        12.88 o
  -3   6   8         38.07         35.03         3.51 o
  -2   6   8        822.99        837.57        27.97 o
  -1   6   8        631.68        628.68        14.51 o
   0   6   8        600.17        616.64        13.89 o
   1   6   8        666.44        645.38        12.65 o
   2   6   8       1093.57        503.45       315.12 o
   3   6   8        432.28        275.23       123.63 o
   4   6   8       2381.34       2310.80        58.72 o
   5   6   8        454.53        496.04        26.45 o
   6   6   8        119.44         88.74        14.37 o
  -4   7   8        277.93        255.06        23.31 o
  -3   7   8        384.36        379.92        26.43 o
  -2   7   8        422.18        439.81        14.76 o
  -1   7   8        129.11        124.49         7.89 o
   0   7   8         24.38         22.07         2.46 o
   1   7   8        198.59        184.82         6.70 o
   2   7   8          1.06          1.28         3.24 o
   3   7   8         78.93         46.51        22.64 o
   4   7   8        980.89        903.64        29.62 o
   5   7   8        170.20        155.34        13.04 o
   6   7   8        339.07        361.35        28.71 o
  -4   8   8          5.91          8.15         6.15 o
  -3   8   8          5.49          6.86         6.23 o
  -2   8   8          4.97          8.38         4.72 o
  -1   8   8         53.69         66.97         6.24 o
   0   8   8       1693.25       1696.00        38.32 o
   1   8   8        188.31        190.55        10.13 o
   2   8   8        169.98         95.69        40.15 o
   3   8   8        252.53        253.08         9.43 o
   4   8   8        367.88        378.14        19.22 o
   5   8   8        235.64        255.64        34.00 o
   6   8   8         11.42          1.05         6.36 o
  -4   9   8        239.71        233.71        23.18 o
  -3   9   8        180.27        194.50        19.74 o
  -2   9   8        667.94        626.20        20.49 o
  -1   9   8         50.55         50.59         5.91 o
   0   9   8        355.11        356.38        14.86 o
   1   9   8         18.73         18.64         3.69 o
   2   9   8        628.79        611.59        18.30 o
   3   9   8          3.25          4.93         4.19 o
   4   9   8        261.77        296.37        17.46 o
   5   9   8        167.53        181.30        14.43 o
  -3  10   8        369.11        349.73        27.18 o
  -2  10   8        123.19        123.99        14.69 o
  -1  10   8       1372.21       1340.88        32.54 o
   0  10   8        176.94        192.32        11.15 o
   1  10   8        383.51        371.51        15.08 o
   2  10   8        675.07        662.39        35.49 o
   3  10   8        225.25        236.54        15.45 o
   4  10   8        234.03        246.24        16.47 o
   5  10   8          6.68         -1.24         7.44 o
  -2  11   8          0.57         -2.90         5.35 o
  -1  11   8        171.95        148.52        10.61 o
   0  11   8        283.87        288.90        14.29 o
   1  11   8        313.34        312.78        24.09 o
   2  11   8        491.80        511.76        32.51 o
   3  11   8        368.88        376.30        20.11 o
   4  11   8        246.88        293.67        18.45 o
  -1  12   8         34.88         30.56         7.52 o
   0  12   8        298.05        304.59        23.85 o
   1  12   8        227.95        214.98        20.97 o
   2  12   8        651.11        690.96        39.60 o
   3  12   8         34.27         30.76         6.72 o
  -2 -10   9        345.00        350.90        30.09 o
  -1 -10   9        243.10        257.38        26.08 o
   0 -10   9        337.51        393.89        31.98 o
   1 -10   9        522.60        516.26        36.70 o
  -3  -9   9         15.76         18.30         7.72 o
  -2  -9   9          7.24          4.97         5.39 o
  -1  -9   9         10.45          3.12         4.59 o
   0  -9   9         68.79         69.22        13.33 o
   1  -9   9        342.35        331.18        28.25 o
   2  -9   9        130.33        143.20        18.97 o
   3  -9   9        371.24        342.60        27.37 o
  -3  -8   9        206.55        225.88        21.93 o
  -2  -8   9        240.06        256.15        23.09 o
  -1  -8   9        691.86        711.28        39.15 o
   0  -8   9        655.39        713.48        39.19 o
   1  -8   9         32.07         39.09         7.99 o
   2  -8   9          2.90          8.87         3.78 o
   3  -8   9         29.16         21.09         4.93 o
   4  -8   9         42.91         34.36         9.65 o
  -4  -7   9         41.21         17.12         6.47 o
  -3  -7   9         15.66         19.87         7.30 o
  -2  -7   9        105.56         86.61        12.83 o
  -1  -7   9         12.63         11.98         3.58 o
   0  -7   9        124.93        127.18        15.88 o
   1  -7   9        427.79        421.03        15.34 o
   2  -7   9         33.59         43.19         6.50 o
   3  -7   9        917.63        910.32        38.14 o
   4  -7   9         97.42        109.93        14.34 o
   5  -7   9        423.25        419.76        31.00 o
  -4  -6   9       1740.28       1748.64        58.36 o
  -3  -6   9        234.47        273.19        13.52 o
  -2  -6   9        689.31        678.48        23.77 o
  -1  -6   9        478.28        477.74        18.13 o
   0  -6   9        334.52        362.85        10.00 o
   1  -6   9        491.23        442.87        22.20 o
   2  -6   9        190.43        180.64        10.06 o
   3  -6   9         45.21         51.61         8.97 o
   4  -6   9         60.51         58.47        10.83 o
   5  -6   9         52.95         30.82         9.14 o
  -4  -5   9        358.57        336.61        15.38 o
  -3  -5   9        364.67        339.17        14.74 o
  -2  -5   9        383.56        385.89        12.43 o
  -1  -5   9        290.40        295.34         5.97 o
   0  -5   9       1649.14       1743.56        26.86 o
   1  -5   9       1229.75       1298.14        29.03 o
   2  -5   9       2400.00       2311.05        62.64 o
   3  -5   9        434.33        520.69        27.49 o
   4  -5   9        503.50        498.11        29.72 o
   5  -5   9        295.64        313.61        25.92 o
  -5  -4   9        202.38        231.71        20.27 o
  -4  -4   9         81.42         96.65         8.82 o
  -3  -4   9        791.88        800.07        22.88 o
  -2  -4   9         11.22          8.50         1.59 o
  -1  -4   9        214.01        217.49         6.66 o
   0  -4   9         40.74         39.57         3.47 o
   1  -4   9         70.62         77.32         9.82 o
   2  -4   9        287.26        307.36        18.46 o
   3  -4   9        730.46        733.51        33.11 o
   4  -4   9        227.46        276.61        21.81 o
   5  -4   9        310.47        305.73        25.11 o
   6  -4   9        335.98        347.65        29.53 o
  -5  -3   9          5.13         -2.38         5.14 o
  -4  -3   9        177.54        194.79        10.89 o
  -3  -3   9          6.22         23.71         8.34 o
  -2  -3   9       3095.68       3042.57        53.39 o
  -1  -3   9        141.52        150.41        11.31 o
   0  -3   9        741.26        765.99        19.80 o
   1  -3   9        388.45        360.00        13.46 o
   2  -3   9        399.77        395.95        21.16 o
   3  -3   9       2271.78       2270.92        63.79 o
   4  -3   9         38.71         26.58         7.42 o
   5  -3   9        164.02        156.16        17.94 o
   6  -3   9         19.24         35.02        11.00 o
  -5  -2   9        290.44        293.48        24.22 o
  -4  -2   9        331.60        379.70        14.49 o
  -3  -2   9        185.44        203.35         8.10 o
  -2  -2   9        487.00        470.94        14.41 o
  -1  -2   9        310.68        304.65         9.88 o
   0  -2   9        278.09        292.42         8.18 o
   1  -2   9         22.82         19.00         3.35 o
   2  -2   9        566.54        559.55        22.44 o
   3  -2   9         97.71         96.05        11.48 o
   4  -2   9       1570.85       1506.46        53.66 o
   5  -2   9        560.54        530.70        32.88 o
   6  -2   9        252.13        215.93        22.73 o
  -5  -1   9        533.21        512.07        32.27 o
  -4  -1   9        435.85        408.12        26.44 o
  -3  -1   9        387.79        400.73        18.28 o
  -2  -1   9       1449.71       1479.20        20.35 o
  -1  -1   9       2019.57       1978.84        67.68 o
   0  -1   9       1087.49       1072.47        26.59 o
   1  -1   9       1742.84       1815.09        34.26 o
   2  -1   9          8.73         13.23         4.70 o
   3  -1   9        341.83        351.79        21.64 o
   4  -1   9        271.64        242.87        20.01 o
   5  -1   9         66.92         40.96         9.68 o
   6  -1   9         23.18          6.04         7.05 o
  -5   0   9          9.52         10.47         7.50 o
  -4   0   9          4.76         16.72         7.60 o
  -3   0   9          2.13          3.25         2.69 o
  -2   0   9        559.17        584.74        11.21 o
  -1   0   9         13.18         15.53         2.07 o
   0   0   9       1545.17       1633.98        46.38 o
   1   0   9        940.40        918.89        32.41 o
   2   0   9       1490.19       1536.31        45.80 o
   3   0   9        743.83        732.14        32.26 o
   4   0   9        671.14        665.11        33.53 o
   5   0   9        706.43        705.89        37.63 o
   6   0   9        184.34        234.49        23.00 o
  -5   1   9        340.01        361.99        27.65 o
  -4   1   9        480.74        453.64        29.08 o
  -3   1   9        671.06        688.51        33.15 o
  -2   1   9        950.73       1011.15        38.47 o
  -1   1   9        309.46        291.48         8.15 o
   0   1   9       1725.56       1858.50        58.06 o
   1   1   9         75.89         65.24         5.12 o
   2   1   9         50.81         58.37         5.44 o
   3   1   9          0.21         -0.71         1.85 o
   4   1   9        353.20        321.76        22.81 o
   5   1   9         13.42          9.62         5.18 o
   6   1   9        145.49        147.97        18.30 o
  -5   2   9         10.81         10.22         6.29 o
  -4   2   9         87.10         88.42        13.45 o
  -3   2   9         97.97        100.02        12.66 o
  -2   2   9        408.42        420.34        23.84 o
  -1   2   9        644.11        659.34        28.72 o
   0   2   9       2244.59       2347.25        36.23 o
   1   2   9       2214.35       2208.17        36.74 o
   2   2   9        797.06        738.78        20.30 o
   3   2   9        964.88        945.37        28.37 o
   4   2   9        750.99        814.94        37.52 o
   5   2   9        404.56        354.64        26.04 o
   6   2   9         30.81         36.48        10.26 o
  -5   3   9        524.56        592.40        36.76 o
  -4   3   9        262.92        291.77        23.48 o
  -3   3   9        852.33        856.66        38.48 o
  -2   3   9        337.23        327.14        21.34 o
  -1   3   9        155.38        163.75         9.68 o
   0   3   9         20.74         22.53         2.73 o
   1   3   9          1.51          2.53         1.98 o
   2   3   9        481.97        492.50        15.76 o
   3   3   9         13.82         15.94         2.80 o
   4   3   9        657.25        641.52        33.05 o
   5   3   9        157.77        177.04        18.76 o
   6   3   9       1210.34       1147.11        52.70 o
  -5   4   9         33.11         40.14        10.65 o
  -4   4   9        148.05        158.21        17.61 o
  -3   4   9       1072.28       1097.01        44.79 o
  -2   4   9       1172.32       1199.70        44.15 o
  -1   4   9       1100.31       1052.38        26.81 o
   0   4   9        601.92        568.13        14.75 o
   1   4   9       1381.02       1414.79        24.96 o
   2   4   9        916.25        907.18        18.52 o
   3   4   9       1607.69       1608.90        53.01 o
   4   4   9          8.94          6.58         3.31 o
   5   4   9        116.42         90.58        14.01 o
   6   4   9         31.84         46.10        11.50 o
  -5   5   9        257.47        255.43        25.20 o
  -4   5   9        130.73        141.49        17.27 o
  -3   5   9         13.97         22.90         7.03 o
  -2   5   9         28.89         30.96         7.86 o
  -1   5   9          0.03         -0.55         2.92 o
   0   5   9         58.43         61.40         4.92 o
   1   5   9        896.05        969.26        18.41 o
   2   5   9        340.24        342.96        11.03 o
   3   5   9       1486.34       1503.01        35.94 o
   4   5   9        397.10        391.53        16.30 o
   5   5   9       1342.54       1356.50        54.66 o
   6   5   9        284.07        275.13        25.48 o
  -4   6   9        758.93        735.48        40.16 o
  -3   6   9        103.84        111.17        14.19 o
  -2   6   9        485.93        504.53        12.57 o
  -1   6   9       1154.65       1160.94        24.08 o
   0   6   9        685.09        658.86        12.77 o
   1   6   9       1321.41       1313.18        23.07 o
   2   6   9         17.90         12.71         2.56 o
   3   6   9         29.04         29.14         5.01 o
   4   6   9         38.53         34.02         6.17 o
   5   6   9         84.18         91.54        14.16 o
   6   6   9         30.70         27.27        10.02 o
  -4   7   9        211.50        217.72        21.92 o
  -3   7   9          1.31         -0.56         5.19 o
  -2   7   9          0.76          0.59         1.66 o
  -1   7   9        530.81        528.44        19.29 o
   0   7   9        151.73        155.70         6.31 o
   1   7   9        299.94        300.35        10.68 o
   2   7   9        791.71        794.68        17.18 o
   3   7   9        747.06        751.80        18.28 o
   4   7   9       1515.99       1579.16        41.07 o
   5   7   9        226.34        241.22        16.23 o
   6   7   9        190.39        176.39        20.64 o
  -4   8   9        520.34        606.81        37.25 o
  -3   8   9        863.18        820.41        40.56 o
  -2   8   9        888.06        874.22        32.61 o
  -1   8   9        311.66        316.04        13.33 o
   0   8   9        113.48        116.14         6.67 o
   1   8   9        223.19        233.14        11.72 o
   2   8   9         86.01         78.13         5.14 o
   3   8   9         51.87         47.99         7.04 o
   4   8   9          1.19          1.33         4.04 o
   5   8   9        722.46        695.74        28.55 o
  -3   9   9          4.81         20.41         8.88 o
  -2   9   9        695.78        647.56        34.27 o
  -1   9   9        261.13        265.05        12.95 o
   0   9   9       1086.67       1102.37        28.07 o
   1   9   9        431.74        440.49        16.60 o
   2   9   9        985.60        968.61        25.24 o
   3   9   9       1806.38       1795.45        44.78 o
   4   9   9        116.53        118.81        11.37 o
   5   9   9        560.77        562.57        26.07 o
  -3  10   9         23.94         19.50         7.59 o
  -2  10   9        635.53        597.98        33.27 o
  -1  10   9         27.11         26.09         4.95 o
   0  10   9         36.57         46.60         5.94 o
   1  10   9         50.65         48.10         5.79 o
   2  10   9        390.35        353.65        25.59 o
   3  10   9         63.98         61.91         8.41 o
   4  10   9        605.88        601.64        26.36 o
   5  10   9        291.47        379.58        29.58 o
  -2  11   9        471.00        451.77        28.89 o
  -1  11   9        368.27        374.23        31.43 o
   0  11   9        324.80        349.51        15.94 o
   1  11   9       1555.05       1522.52        55.23 o
   2  11   9        379.39        369.38        27.55 o
   3  11   9        169.75        167.99        13.62 o
   4  11   9        438.95        478.03        23.81 o
   0  12   9        186.49        159.65        16.73 o
   1  12   9         98.35         98.82        14.36 o
   2  12   9        342.55        373.96        28.65 o
   3  12   9        265.56        292.26        39.38 o
  -1 -10  10        225.15        229.23        24.92 o
   0 -10  10          5.95         -8.46         6.50 o
   1 -10  10          5.10          7.97         6.88 o
  -2  -9  10        490.11        500.28        34.68 o
  -1  -9  10        316.04        291.43        26.87 o
   0  -9  10        431.26        475.92        33.96 o
   1  -9  10        249.21        240.17        25.15 o
   2  -9  10        315.95        301.40        28.25 o
  -3  -8  10        111.08         97.66        14.61 o
  -2  -8  10          0.79         12.36         7.12 o
  -1  -8  10          0.31         -5.35         6.69 o
   0  -8  10         14.15          8.12         5.93 o
   1  -8  10         37.80         24.91         8.43 o
   2  -8  10        783.46        814.98        25.82 o
   3  -8  10        330.51        356.09        20.92 o
   4  -8  10        252.11        264.87        22.70 o
  -4  -7  10         88.57         95.28        13.74 o
  -3  -7  10        536.90        543.60        32.40 o
  -2  -7  10        359.61        346.37        25.83 o
  -1  -7  10       1135.82       1118.03        48.31 o
   0  -7  10        554.11        585.41        34.34 o
   1  -7  10        120.84        121.42        11.04 o
   2  -7  10        133.27        135.19        10.07 o
   3  -7  10         50.10         47.42         8.55 o
   4  -7  10          0.17          5.49         5.01 o
  -4  -6  10          0.49         10.98         5.50 o
  -3  -6  10        107.10        116.70         9.24 o
  -2  -6  10          7.67          7.06         4.81 o
  -1  -6  10        101.33        103.81        13.51 o
   0  -6  10        262.65        281.29        12.72 o
   1  -6  10       2523.38       2516.77        45.84 o
   2  -6  10         11.94         13.15         4.96 o
   3  -6  10        501.11        515.27        28.04 o
   4  -6  10        372.50        376.93        26.92 o
   5  -6  10        503.74        534.11        34.74 o
  -4  -5  10        374.96        397.74        17.16 o
  -3  -5  10        789.87        799.16        24.15 o
  -2  -5  10        255.05        269.80        13.26 o
  -1  -5  10        281.66        308.44         8.43 o
   0  -5  10         33.00         39.54         4.17 o
   1  -5  10        284.82        298.87        13.16 o
   2  -5  10          0.44         -5.15         4.26 o
   3  -5  10         64.12         53.51         9.16 o
   4  -5  10         39.78         49.26         9.92 o
   5  -5  10        235.06        254.35        23.73 o
  -5  -4  10         39.05         32.66         8.32 o
  -4  -4  10          1.18          2.12         2.88 o
  -3  -4  10        358.20        340.63        14.77 o
  -2  -4  10          4.48          6.41         1.65 o
  -1  -4  10        572.39        551.51        11.75 o
   0  -4  10        735.51        742.67        19.60 o
   1  -4  10        674.00        668.13        25.78 o
   2  -4  10       1195.54       1217.89        40.86 o
   3  -4  10        551.77        536.24        28.50 o
   4  -4  10        425.98        454.75        28.79 o
   5  -4  10        134.21        119.28        16.06 o
  -5  -3  10        449.68        464.14        30.67 o
  -4  -3  10        363.90        364.32        15.06 o
  -3  -3  10        759.65        808.35        22.41 o
  -2  -3  10         24.41         13.88         2.44 o
  -1  -3  10        444.34        434.19        12.99 o
   0  -3  10        596.82        637.30        13.32 o
   1  -3  10        408.53        414.50        20.08 o
   2  -3  10         43.43         47.39         7.78 o
   3  -3  10       1179.39       1179.84        43.56 o
   4  -3  10         75.42         84.60        12.65 o
   5  -3  10        409.12        396.16        28.64 o
   6  -3  10        309.66        305.55        27.43 o
  -5  -2  10          0.80          7.07         7.12 o
  -4  -2  10        104.55        116.84        14.64 o
  -3  -2  10        562.86        566.70        22.39 o
  -2  -2  10       1177.52       1150.41        20.98 o
  -1  -2  10        780.13        763.96        20.42 o
   0  -2  10        834.03        800.97        22.38 o
   1  -2  10       1309.59       1331.35        92.58 o
   2  -2  10        982.37       1063.53        37.80 o
   3  -2  10       1034.30        997.66        39.66 o
   4  -2  10          4.54          8.23         4.80 o
   5  -2  10         58.38         63.72        11.61 o
   6  -2  10         36.83         29.29        10.28 o
  -5  -1  10        111.50         90.80        14.52 o
  -4  -1  10        301.22        321.01        24.31 o
  -3  -1  10        237.34        236.78        10.53 o
  -2  -1  10         28.65         26.69         3.47 o
  -1  -1  10         54.29         56.52         4.24 o
   0  -1  10        740.33        792.00        22.05 o
   1  -1  10        131.55        117.52         6.53 o
   2  -1  10        100.18         66.98         8.91 o
   3  -1  10       2185.51       2037.23        60.31 o
   4  -1  10        568.72        561.17        31.35 o
   5  -1  10        476.10        526.19        32.99 o
   6  -1  10        288.52        339.20        28.67 o
  -5   0  10        113.28        110.59        16.13 o
  -4   0  10        234.17        260.94        22.38 o
  -3   0  10        537.82        533.56        30.06 o
  -2   0  10       2017.45       1951.50        30.12 o
  -1   0  10       1817.79       1799.26        26.51 o
   0   0  10       1082.30       1082.86        37.47 o
   1   0  10        787.77        800.38        31.24 o
   2   0  10        346.62        348.77        14.60 o
   3   0  10        833.18        837.83        35.91 o
   4   0  10         95.31         91.36        12.96 o
   5   0  10         18.85         28.17         9.07 o
   6   0  10         34.69         16.65         7.08 o
  -5   1  10         72.18         51.62        11.71 o
  -4   1  10         33.22         37.38         9.46 o
  -3   1  10         27.83         29.57         7.97 o
  -2   1  10          8.33          3.32         4.01 o
  -1   1  10       1293.65       1347.02        15.62 o
   0   1  10       1323.06       1321.57        25.23 o
   1   1  10       2444.97       2405.75        40.41 o
   2   1  10       1103.08       1167.35        24.64 o
   3   1  10       1436.39       1460.45        49.18 o
   4   1  10       1417.54       1434.98        52.54 o
   5   1  10       1627.40       1503.13        58.33 o
   6   1  10        191.37        195.26        21.67 o
  -5   2  10         66.47         63.07        12.56 o
  -4   2  10       1207.55       1180.85        50.61 o
  -3   2  10        465.16        478.57        28.94 o
  -2   2  10        291.51        308.20        21.46 o
  -1   2  10        630.31        591.87        28.44 o
   0   2  10        271.68        244.14         8.98 o
   1   2  10        219.36        211.45         8.03 o
   2   2  10         61.95         74.90         5.23 o
   3   2  10        420.74        455.95        26.21 o
   4   2  10        163.46        151.57        16.46 o
   5   2  10        441.29        412.83        29.09 o
   6   2  10        531.37        562.44        36.84 o
  -5   3  10         38.53         45.38        11.50 o
  -4   3  10          1.20          1.95         5.03 o
  -3   3  10         18.08         19.79         7.62 o
  -2   3  10        529.26        561.29        29.88 o
  -1   3  10         56.64         47.05         8.54 o
   0   3  10       1874.53       1891.77        30.94 o
   1   3  10        780.27        751.71        16.01 o
   2   3  10       1573.16       1518.30        25.81 o
   3   3  10        683.06        694.82        41.65 o
   4   3  10        162.37        169.63        17.30 o
   5   3  10        178.21        150.54        17.57 o
   6   3  10        173.59        163.53        19.93 o
  -5   4  10        842.77        806.26        44.86 o
  -4   4  10         97.44        106.30        15.25 o
  -3   4  10        522.81        541.16        31.63 o
  -2   4  10       1402.06       1537.51        52.95 o
  -1   4  10        765.83        798.30        34.25 o
   0   4  10        487.26        478.77        11.70 o
   1   4  10          2.85         -0.42         1.44 o
   2   4  10        237.29        259.54         9.54 o
   3   4  10          8.41         11.80         3.54 o
   4   4  10        142.28        175.99        18.08 o
   5   4  10        532.08        584.31        35.25 o
   6   4  10        496.09        496.43        34.79 o
  -4   5  10        210.40        201.47        21.26 o
  -3   5  10        440.22        446.13        28.66 o
  -2   5  10       2093.80       2101.77        64.72 o
  -1   5  10        916.32        893.93        37.25 o
   0   5  10       1885.78       1905.42        35.80 o
   1   5  10       1609.66       1557.47        21.95 o
   2   5  10       1168.49       1138.50        27.48 o
   3   5  10        968.81        950.22        30.60 o
   4   5  10        492.06        535.85        32.05 o
   5   5  10        383.59        384.53        28.72 o
   6   5  10         18.43         10.60         6.71 o
  -4   6  10        125.23        115.49        16.12 o
  -3   6  10        623.00        598.01        34.30 o
  -2   6  10         54.15         42.31         8.64 o
  -1   6  10          0.09          2.33         1.65 o
   0   6  10         23.89         23.70         2.78 o
   1   6  10        391.73        411.42        10.39 o
   2   6  10        171.88        159.92         7.89 o
   3   6  10       1336.80       1332.21        26.41 o
   4   6  10       2135.90       2076.91        36.30 o
   5   6  10        286.19        273.19        24.88 o
   6   6  10        603.34        708.81        42.28 o
  -4   7  10        268.98        295.57        25.92 o
  -3   7  10        436.03        413.67        28.62 o
  -2   7  10        286.11        273.01        21.82 o
  -1   7  10        930.81        896.93        21.91 o
   0   7  10        835.63        828.65        17.65 o
   1   7  10       1170.70       1149.56        22.74 o
   2   7  10         45.78         44.42         5.23 o
   3   7  10        193.87        193.69        13.02 o
   4   7  10         29.02         25.46         6.94 o
   5   7  10          3.94          9.73         7.32 o
   6   7  10         63.75         67.74        13.72 o
  -3   8  10         18.69         19.34         8.24 o
  -2   8  10          3.81          3.69         5.36 o
  -1   8  10         23.39         24.24         4.03 o
   0   8  10         73.31         69.60         5.83 o
   1   8  10        906.39        871.88        19.30 o
   2   8  10        919.48        954.37        25.75 o
   3   8  10        777.31        769.51        47.18 o
   4   8  10        323.19        335.30        18.78 o
   5   8  10        432.30        390.27        21.51 o
  -3   9  10        852.46        804.57        41.92 o
  -2   9  10        294.64        318.86        24.11 o
  -1   9  10        351.48        368.57        15.23 o
   0   9  10        432.66        468.31        17.51 o
   1   9  10        137.20        131.37         9.41 o
   2   9  10        274.63        247.26        13.02 o
   3   9  10         12.00          6.01         3.68 o
   4   9  10        106.01        103.60        11.99 o
   5   9  10        120.99        136.65        13.18 o
  -2  10  10        172.10        138.40        16.43 o
  -1  10  10        375.46        402.64        26.12 o
   0  10  10        356.92        397.56        16.75 o
   1  10  10        659.70        649.06        21.71 o
   2  10  10        532.59        536.34        31.65 o
   3  10  10       1142.70       1158.32        36.37 o
   4  10  10        420.13        398.31        22.87 o
  -2  11  10        143.89        142.32        16.83 o
  -1  11  10        361.26        364.78        25.12 o
   0  11  10         46.77         44.75         7.28 o
   1  11  10          9.88          6.92         5.48 o
   2  11  10         18.56         16.98         7.12 o
   3  11  10        161.16        145.87        23.54 o
   4  11  10         92.83        101.38        16.45 o
   1  12  10        472.27        533.97        32.48 o
   2  12  10         78.02         99.34        15.35 o
  -2  -9  11        346.42        349.76        29.58 o
  -1  -9  11        111.31        124.65        17.82 o
   0  -9  11          9.59         19.40         9.49 o
   1  -9  11        108.06        123.27        17.91 o
   2  -9  11        141.42        163.96        22.07 o
  -3  -8  11        174.54        188.92        20.23 o
  -2  -8  11         88.83         90.52        14.78 o
  -1  -8  11        340.02        328.86        27.67 o
   0  -8  11        521.75        572.59        36.35 o
   1  -8  11          8.74         16.71         8.22 o
   2  -8  11        345.92        357.27        30.28 o
   3  -8  11         50.68         56.16        11.84 o
  -3  -7  11        128.17        144.10        16.96 o
  -2  -7  11         27.53         30.67         8.76 o
  -1  -7  11         22.28         26.54         8.81 o
   0  -7  11         59.56         51.52        11.09 o
   1  -7  11          2.92          8.16         3.24 o
   2  -7  11        180.46        203.01        19.25 o
   3  -7  11        312.07        325.78        22.43 o
   4  -7  11        306.62        319.41        24.85 o
  -3  -6  11        297.52        292.54        14.92 o
  -2  -6  11        640.25        624.61        36.63 o
  -1  -6  11        303.85        334.18        24.44 o
   0  -6  11        366.87        370.47        16.96 o
   1  -6  11        685.06        686.97        21.31 o
   2  -6  11        766.00        741.23        30.93 o
   3  -6  11          1.83          3.17         3.95 o
   4  -6  11         30.18         31.27         8.67 o
   5  -6  11          4.76         -3.83         7.44 o
  -4  -5  11         22.15         25.66         6.93 o
  -3  -5  11          4.66          3.22         4.57 o
  -2  -5  11         29.02         25.65         4.79 o
  -1  -5  11        276.33        252.59         8.29 o
   0  -5  11       1519.12       1491.19        30.61 o
   1  -5  11        481.95        522.94        18.31 o
   2  -5  11        812.18        833.92        33.68 o
   3  -5  11        585.29        593.77        30.89 o
   4  -5  11       1634.20       1570.83        57.81 o
   5  -5  11        420.16        429.00        30.82 o
  -4  -4  11         30.28         34.42         8.69 o
  -3  -4  11        445.96        427.47        17.02 o
  -2  -4  11        151.21        177.38        10.71 o
  -1  -4  11        868.15        892.63        18.23 o
   0  -4  11        441.19        444.85        17.21 o
   1  -4  11          2.52          2.94         3.63 o
   2  -4  11         30.22         35.69         6.85 o
   3  -4  11         96.14        113.35        13.09 o
   4  -4  11         15.09          2.98         4.63 o
   5  -4  11        122.82        135.99        17.34 o
  -5  -3  11         99.62        106.49        15.08 o
  -4  -3  11         25.52         19.05         7.16 o
  -3  -3  11         64.83         66.01         6.43 o
  -2  -3  11        205.89        168.10         7.36 o
  -1  -3  11       1180.35       1142.99        28.13 o
   0  -3  11        293.83        284.57        10.22 o
   1  -3  11        965.77        876.76        31.75 o
   2  -3  11       2043.96       2047.49        57.62 o
   3  -3  11        927.93        955.25        39.70 o
   4  -3  11        454.29        494.86        30.24 o
   5  -3  11        462.02        475.32        32.19 o
  -5  -2  11        350.82        332.42        27.02 o
  -4  -2  11        303.24        355.33        26.08 o
  -3  -2  11         40.99         39.16         6.21 o
  -2  -2  11        842.05        862.06        33.36 o
  -1  -2  11        219.99        203.62        10.48 o
   0  -2  11        136.78        134.66        11.35 o
   1  -2  11         40.88         43.83         7.10 o
   2  -2  11        250.52        233.85        17.28 o
   3  -2  11         18.12         20.39         6.19 o
   4  -2  11        341.66        339.54        24.70 o
   5  -2  11        381.07        377.13        28.58 o
   6  -2  11        331.24        319.51        28.23 o
  -5  -1  11         73.87         67.59        12.93 o
  -4  -1  11         16.43         27.50         8.00 o
  -3  -1  11       2049.80       1995.61        29.10 o
  -2  -1  11        257.70        242.44         8.25 o
  -1  -1  11       1165.64       1155.58        25.62 o
   0  -1  11       1490.77       1456.40        46.71 o
   1  -1  11       3176.73       3095.85        52.73 o
   2  -1  11       3192.58       3105.04        76.60 o
   3  -1  11         83.96         96.73        12.45 o
   4  -1  11       1180.89       1044.01        44.87 o
   5  -1  11         31.16         37.29         9.90 o
   6  -1  11         74.64         60.94        13.62 o
  -5   0  11        193.17        246.34        24.36 o
  -4   0  11         98.57         96.07        14.54 o
  -3   0  11        707.17        702.03        35.90 o
  -2   0  11        319.71        315.78         8.27 o
  -1   0  11         20.79         27.72         3.38 o
   0   0  11        227.58        234.27        17.06 o
   1   0  11         82.99         88.76        10.65 o
   2   0  11        207.77        191.91        15.68 o
   3   0  11       3216.99       3052.12        79.99 o
   4   0  11        495.70        491.23        29.87 o
   5   0  11        470.60        497.58        32.60 o
   6   0  11        548.29        539.12        36.68 o
  -5   1  11        165.26        185.30        21.63 o
  -4   1  11        236.46        283.47        24.38 o
  -3   1  11        746.79        776.07        38.43 o
  -2   1  11        694.59        705.77        34.07 o
  -1   1  11       1135.96       1132.24        15.14 o
   0   1  11       1766.60       1803.63        32.02 o
   1   1  11        872.78        851.61        18.06 o
   2   1  11        539.48        519.80        19.18 o
   3   1  11        466.35        485.63        27.47 o
   4   1  11         39.59         13.13         6.03 o
   5   1  11          0.90          4.61         6.21 o
   6   1  11         61.72         57.24        12.43 o
  -5   2  11         35.58         29.88        10.19 o
  -4   2  11        133.62        128.31        17.02 o
  -3   2  11        292.99        302.67        23.91 o
  -2   2  11         43.45         58.78        10.60 o
  -1   2  11        697.55        743.28        33.64 o
   0   2  11         22.38         23.96         3.09 o
   1   2  11       1178.58       1213.41        22.17 o
   2   2  11         50.10         45.22         4.40 o
   3   2  11        500.98        477.17        27.88 o
   4   2  11       1279.80       1250.85        50.41 o
   5   2  11        647.63        640.85        37.74 o
   6   2  11        311.43        331.88        28.44 o
  -4   3  11        416.72        430.52        30.89 o
  -3   3  11       1609.47       1686.96        60.40 o
  -2   3  11        950.84        997.88        42.54 o
  -1   3  11       3936.25       4065.97        95.99 o
   0   3  11        631.58        618.50        16.11 o
   1   3  11        595.20        607.50        14.70 o
   2   3  11        660.76        652.27        16.26 o
   3   3  11        167.48        159.67        16.25 o
   4   3  11         56.71         47.91        10.10 o
   5   3  11        203.68        190.27        20.29 o
   6   3  11        166.44        193.10        22.49 o
  -4   4  11          5.05          3.71         5.64 o
  -3   4  11        869.13        876.91        42.17 o
  -2   4  11        317.22        380.33        25.68 o
  -1   4  11        290.66        306.60        21.64 o
   0   4  11       1148.71       1146.12        30.58 o
   1   4  11       1324.66       1297.29        38.88 o
   2   4  11       2155.32       2185.58        33.63 o
   3   4  11       2527.25       2523.94        74.52 o
   4   4  11        495.42        542.29        32.55 o
   5   4  11        609.87        605.14        36.41 o
   6   4  11        267.12        273.93        26.53 o
  -4   5  11        296.79        292.14        25.98 o
  -3   5  11        187.87        193.41        19.44 o
  -2   5  11        646.12        659.54        34.64 o
  -1   5  11        311.24        322.91        22.53 o
   0   5  11         91.22         81.77         5.93 o
   1   5  11         30.50         40.64         3.91 o
   2   5  11         10.07         11.35         4.66 o
   3   5  11        889.92        827.78        39.64 o
   4   5  11         63.73         76.83        12.61 o
   5   5  11        868.19        927.68        46.83 o
   6   5  11        368.77        408.93        32.34 o
  -4   6  11         69.68         77.99        14.57 o
  -3   6  11          3.82          1.24         5.53 o
  -2   6  11         61.54         71.30        11.79 o
  -1   6  11        411.84        462.46        27.60 o
   0   6  11       1122.48       1121.46        38.63 o
   1   6  11        531.06        526.03        13.97 o
   2   6  11        468.09        486.60        14.04 o
   3   6  11        228.35        241.94        10.80 o
   4   6  11        244.76        262.44        23.38 o
   5   6  11        333.72        288.69        26.17 o
   6   6  11          7.54         16.04        10.25 o
  -3   7  11        542.87        555.62        34.47 o
  -2   7  11         94.36         96.69        13.77 o
  -1   7  11         93.46         90.06        10.93 o
   0   7  11          4.07          4.24         1.78 o
   1   7  11          5.84          5.96         3.19 o
   2   7  11        100.06        104.04         6.74 o
   3   7  11        273.46        294.25        11.87 o
   4   7  11        643.76        639.18        25.91 o
   5   7  11        231.94        270.09        25.00 o
  -3   8  11        227.26        212.86        21.63 o
  -2   8  11        539.23        533.55        32.30 o
  -1   8  11        634.31        652.73        19.09 o
   0   8  11        709.36        740.84        17.49 o
   1   8  11        331.88        344.40        14.96 o
   2   8  11        886.27        835.33        19.28 o
   3   8  11        103.19        105.87        13.11 o
   4   8  11        146.58        140.75        25.20 o
   5   8  11          0.08          0.23         4.47 o
  -3   9  11         21.90         15.30         8.00 o
  -2   9  11          4.01         -1.20         5.11 o
  -1   9  11         18.55         29.98         8.60 o
   0   9  11         89.32         84.72         7.58 o
   1   9  11        525.33        508.94        18.79 o
   2   9  11        486.00        450.41        17.91 o
   3   9  11        487.85        520.41        23.40 o
   4   9  11        333.06        321.41        19.26 o
   5   9  11        797.20        789.21        45.35 o
  -2  10  11        289.41        273.58        23.47 o
  -1  10  11         44.89         47.34         8.99 o
   0  10  11        612.06        611.64        21.25 o
   1  10  11        273.54        265.89        15.76 o
   2  10  11         17.17         20.97         7.87 o
   3  10  11         35.56         38.68         7.32 o
   4  10  11         45.20         54.16         9.10 o
  -1  11  11        152.06        143.96        16.56 o
   0  11  11         75.37         76.21        11.28 o
   1  11  11        478.38        487.70        29.31 o
   2  11  11        876.71        869.67        42.67 o
   3  11  11        338.41        349.22        20.09 o
   1  12  11          0.22          5.27         5.98 o
   2  12  11         72.36         61.72        12.74 o
  -1  -9  12         97.08        105.52        16.97 o
   0  -9  12          5.89         17.51         9.21 o
   1  -9  12        309.56        339.51        31.06 o
  -2  -8  12        248.79        243.46        23.44 o
  -1  -8  12         11.79          2.26         6.56 o
   0  -8  12        125.43        133.09        18.19 o
   1  -8  12         41.58         54.46        12.87 o
   2  -8  12        169.56        179.40        21.70 o
  -3  -7  12         25.58         13.98         6.92 o
  -2  -7  12        157.04        175.87        19.04 o
  -1  -7  12        966.81       1047.13        48.87 o
   0  -7  12        707.78        759.38        41.71 o
   1  -7  12       1101.13       1180.48        53.93 o
   2  -7  12        443.46        481.27        20.21 o
   3  -7  12        141.79        117.92        13.93 o
   4  -7  12        337.40        349.46        26.54 o
  -3  -6  12          2.12         -2.04         3.51 o
  -2  -6  12         21.33         21.24         4.82 o
  -1  -6  12         75.56         55.78        11.13 o
   0  -6  12        150.73        133.33        16.78 o
   1  -6  12        404.51        451.55        32.02 o
   2  -6  12        115.81        124.00        16.08 o
   3  -6  12        934.78       1000.06        41.57 o
   4  -6  12        795.59        790.52        39.87 o
  -3  -5  12        234.42        244.30        13.62 o
  -2  -5  12        621.85        610.32        21.88 o
  -1  -5  12        209.38        220.46        12.99 o
   0  -5  12        383.29        405.51        14.85 o
   1  -5  12       1021.70       1014.32        27.36 o
   2  -5  12         85.80         88.98        10.98 o
   3  -5  12        228.95        223.87        19.11 o
   4  -5  12        210.12        205.87        20.15 o
   5  -5  12         49.13         45.98        11.42 o
  -4  -4  12        150.88        173.94        18.14 o
  -3  -4  12          0.15          1.51         2.80 o
  -2  -4  12         30.44         23.75         4.68 o
  -1  -4  12        155.53        143.93        12.95 o
   0  -4  12        338.70        321.59        23.32 o
   1  -4  12         34.71         52.51         6.10 o
   2  -4  12       2025.75       1962.23        57.12 o
   3  -4  12        927.40        883.26        39.02 o
   4  -4  12        809.28        843.22        41.47 o
   5  -4  12        387.51        382.69        29.34 o
  -4  -3  12        200.69        195.27        19.93 o
  -3  -3  12        498.24        593.79        32.75 o
  -2  -3  12        863.96        826.72        23.73 o
  -1  -3  12       1326.18       1225.05        30.33 o
   0  -3  12        953.44        924.11        20.33 o
   1  -3  12         48.07         43.28         7.20 o
   2  -3  12        735.22        742.39        32.28 o
   3  -3  12        411.08        429.85        26.20 o
   4  -3  12         34.24         33.31         9.35 o
   5  -3  12         46.16         29.08         9.38 o
  -4  -2  12         37.78         26.03         8.73 o
  -3  -2  12        131.46        123.40        14.81 o
  -2  -2  12        145.47        146.76         7.04 o
  -1  -2  12        229.54        235.42        19.62 o
   0  -2  12        997.79       1019.46        33.32 o
   1  -2  12       2619.50       2559.09        64.79 o
   2  -2  12       1056.09       1102.13        40.85 o
   3  -2  12        586.52        631.99        32.10 o
   4  -2  12        393.39        411.35        28.11 o
   5  -2  12        739.73        765.77        41.84 o
  -4  -1  12        674.48        733.82        40.10 o
  -3  -1  12         18.43         38.45         9.88 o
  -2  -1  12       1932.14       1962.18        34.75 o
  -1  -1  12        170.68        173.74         9.34 o
   0  -1  12         50.48         48.45         8.62 o
   1  -1  12        792.74        753.66        25.94 o
   2  -1  12         38.07         34.00         7.29 o
   3  -1  12          1.93          1.14         4.71 o
   4  -1  12        141.82        158.92        17.27 o
   5  -1  12        111.91        112.75        16.29 o
   6  -1  12        163.12        176.19        21.27 o
  -5   0  12         67.02         64.03        13.05 o
  -4   0  12         98.30        121.34        16.79 o
  -3   0  12        388.57        400.08        27.51 o
  -2   0  12        106.41        119.16        14.28 o
  -1   0  12       1419.04       1449.65        28.41 o
   0   0  12       3566.62       3726.21        89.27 o
   1   0  12        525.50        486.30        31.03 o
   2   0  12       1278.37       1175.52        43.48 o
   3   0  12        171.19        183.89        17.03 o
   4   0  12       1379.50       1257.00        50.84 o
   5   0  12        192.21        203.40        21.39 o
   6   0  12         49.93         69.27        13.75 o
  -4   1  12        868.86        877.98        45.33 o
  -3   1  12        103.63        101.85        14.79 o
  -2   1  12         41.64         46.79         9.54 o
  -1   1  12          6.67          5.02         1.38 o
   0   1  12        519.28        507.34        15.05 o
   1   1  12         58.69         54.71         5.73 o
   2   1  12        637.85        646.99        20.59 o
   3   1  12        567.93        623.29        32.77 o
   4   1  12        444.05        431.35        28.56 o
   5   1  12        441.23        469.45        32.16 o
   6   1  12        411.06        413.72        32.47 o
  -4   2  12        495.31        519.20        34.64 o
  -3   2  12        540.67        571.55        34.31 o
  -2   2  12        801.15        843.23        39.69 o
  -1   2  12        962.64        935.97        39.95 o
   0   2  12        467.43        455.21        22.46 o
   1   2  12        725.92        697.65        19.64 o
   2   2  12       2652.54       2587.10        49.98 o
   3   2  12          3.63          6.06         4.67 o
   4   2  12          1.76          7.62         4.86 o
   5   2  12          5.91          1.81         5.59 o
   6   2  12         65.35         77.05        15.23 o
  -4   3  12         47.37         45.02        11.01 o
  -3   3  12         54.97         66.39        13.01 o
  -2   3  12         18.53         18.56         7.77 o
  -1   3  12         49.01         52.14         9.52 o
   0   3  12        148.54        168.22         8.38 o
   1   3  12        244.91        227.33        10.70 o
   2   3  12       1021.15        993.18        29.59 o
   3   3  12        353.08        390.19        26.43 o
   4   3  12       1093.64       1084.05        48.00 o
   5   3  12        173.74        178.07        20.44 o
   6   3  12        418.91        432.44        33.67 o
  -4   4  12         13.19         17.77         8.78 o
  -3   4  12        882.31        889.18        44.13 o
  -2   4  12       1381.43       1501.66        55.99 o
  -1   4  12        293.67        317.31        23.06 o
   0   4  12        296.25        293.06        10.59 o
   1   4  12        102.09         95.50         7.05 o
   2   4  12          1.74          1.48         2.59 o
   3   4  12        319.32        330.02        25.04 o
   4   4  12          8.60          4.79         4.59 o
   5   4  12        252.61        239.44        23.63 o
   6   4  12        367.42        386.47        32.32 o
  -4   5  12          7.23          4.32         7.69 o
  -3   5  12          1.86         -0.90         6.57 o
  -2   5  12         81.10         93.23        14.14 o
  -1   5  12        403.60        417.36        26.66 o
   0   5  12        202.67        208.12         9.55 o
   1   5  12        477.61        481.62        16.49 o
   2   5  12        508.14        566.45        19.24 o
   3   5  12        558.00        578.31        33.96 o
   4   5  12        713.39        725.45        39.80 o
   5   5  12        478.43        497.27        34.49 o
   6   5  12        190.42        184.97        22.22 o
  -3   6  12        470.78        412.22        30.18 o
  -2   6  12         16.51         19.00         6.96 o
  -1   6  12        341.90        366.32        25.58 o
   0   6  12        133.59        126.54         7.84 o
   1   6  12        138.55        118.09         8.25 o
   2   6  12          5.22          4.46         4.29 o
   3   6  12        281.52        287.51        24.44 o
   4   6  12        205.11        227.30        22.57 o
   5   6  12        385.20        334.65        28.50 o
   6   6  12        158.79        163.51        21.49 o
  -3   7  12         28.18         33.75         9.62 o
  -2   7  12        161.71        172.91        19.09 o
  -1   7  12        589.17        626.11        33.94 o
   0   7  12        621.85        616.90        19.06 o
   1   7  12        757.33        742.05        17.90 o
   2   7  12        380.08        359.88        32.76 o
   3   7  12        461.80        444.76        44.55 o
   4   7  12        564.85        573.95        36.54 o
   5   7  12        152.31        165.13        20.83 o
  -3   8  12          4.11         10.87         7.42 o
  -2   8  12         21.71         15.45         7.82 o
  -1   8  12         95.73        116.19        14.91 o
   0   8  12         18.29         21.83         4.07 o
   1   8  12        116.55        118.15         9.05 o
   2   8  12        207.43        218.28        12.38 o
   3   8  12        331.39        322.13        18.02 o
   4   8  12        254.19        273.61        17.80 o
   5   8  12        318.98        345.79        29.99 o
  -2   9  12        133.60        144.74        17.84 o
  -1   9  12        310.01        316.84        24.54 o
   0   9  12        638.77        672.61        21.66 o
   1   9  12        128.86        120.66        12.09 o
   2   9  12        717.13        695.96        33.69 o
   3   9  12        245.81        272.65        17.05 o
   4   9  12         48.60         45.88         7.85 o
  -2  10  12          7.36          9.05         5.56 o
  -1  10  12         44.32         46.95        10.53 o
   0  10  12        389.70        368.31        24.82 o
   1  10  12        300.10        333.87        15.80 o
   2  10  12        378.81        342.51        24.87 o
   3  10  12        459.73        474.33        24.28 o
   4  10  12        295.99        290.90        19.14 o
  -1  11  12        165.88        159.98        17.52 o
   0  11  12        129.81         96.94        13.36 o
   1  11  12         94.66         92.65        12.95 o
   2  11  12         14.64         15.93         6.83 o
   3  11  12         29.67         44.10         7.97 o
  -1  -8  13        107.02         65.13        13.27 o
   0  -8  13        646.06        668.59        41.68 o
   1  -8  13        209.52        219.37        24.45 o
   2  -8  13        548.32        659.37        43.36 o
  -2  -7  13         43.33         23.88         8.21 o
  -1  -7  13         10.53          5.55         4.72 o
   0  -7  13         91.09        113.82        16.64 o
   1  -7  13        146.26        124.31        17.67 o
   2  -7  13         11.79          4.27         5.38 o
   3  -7  13         89.61        106.52        10.94 o
  -2  -6  13        291.59        304.41        16.26 o
  -1  -6  13        409.21        438.29        29.45 o
   0  -6  13        479.33        500.38        32.65 o
   1  -6  13        948.89        902.19        45.56 o
   2  -6  13        308.05        325.08        16.68 o
   3  -6  13        819.80        852.48        38.60 o
   4  -6  13        368.22        311.28        25.12 o
  -3  -5  13         66.82         68.12        11.27 o
  -2  -5  13        234.43        239.47        14.01 o
  -1  -5  13         40.86         44.23         6.52 o
   0  -5  13          1.39          1.51         2.24 o
   1  -5  13         28.40         30.41         5.21 o
   2  -5  13        298.54        319.86        21.01 o
   3  -5  13        177.93        165.82        16.66 o
   4  -5  13        100.88         76.50        12.55 o
  -4  -4  13        425.60        443.39        29.82 o
  -3  -4  13        278.26        241.09        20.44 o
  -2  -4  13        500.13        485.67        19.12 o
  -1  -4  13       1025.89        982.34        24.30 o
   0  -4  13        330.75        352.55        20.94 o
   1  -4  13        974.40        962.57        43.52 o
   2  -4  13        625.00        637.88        30.45 o
   3  -4  13        371.41        335.51        23.73 o
   4  -4  13        180.90        184.59        19.42 o
   5  -4  13         39.34         31.31        10.03 o
  -4  -3  13         11.84         14.29         8.12 o
  -3  -3  13        117.23        122.93        15.29 o
  -2  -3  13         34.59         32.96         4.96 o
  -1  -3  13         26.62         29.61         4.82 o
   0  -3  13          2.66         -0.83         2.02 o
   1  -3  13        372.48        360.59        20.81 o
   2  -3  13        467.24        484.77        26.37 o
   3  -3  13        110.32         99.54        13.06 o
   4  -3  13        215.51        235.83        21.63 o
   5  -3  13        455.05        495.68        34.19 o
  -4  -2  13        281.74        299.29        25.79 o
  -3  -2  13        579.38        581.09        33.96 o
  -2  -2  13       1428.58       1427.31        31.25 o
  -1  -2  13        511.12        479.54        18.97 o
   0  -2  13        190.75        207.75         9.47 o
   1  -2  13       1207.65       1155.22        40.65 o
   2  -2  13        497.67        462.73        26.26 o
   3  -2  13        384.59        348.04        24.29 o
   4  -2  13        100.36         93.82        14.06 o
   5  -2  13          9.40         15.73         8.64 o
  -4  -1  13          2.73          4.95         7.03 o
  -3  -1  13          2.59          3.20         6.08 o
  -2  -1  13         99.99        104.45         6.40 o
  -1  -1  13        362.27        351.76        14.01 o
   0  -1  13       1072.90       1048.85        49.97 o
   1  -1  13        411.61        434.63        31.82 o
   2  -1  13        124.34        108.13        12.88 o
   3  -1  13       1062.35       1031.86        43.46 o
   4  -1  13       1271.20       1162.07        49.84 o
   5  -1  13        380.64        411.31        30.58 o
  -4   0  13        146.00        150.93        19.57 o
  -3   0  13        278.99        281.08        23.92 o
  -2   0  13         60.77         61.02        10.98 o
  -1   0  13        377.94        384.04        13.12 o
   0   0  13        519.74        548.64        29.53 o
   1   0  13        159.61        166.28        14.36 o
   2   0  13        549.37        496.84        28.04 o
   3   0  13        177.69        181.83        17.54 o
   4   0  13         46.82         60.33        11.51 o
   5   0  13        394.36        466.11        32.57 o
  -4   1  13         69.70         94.07        15.93 o
  -3   1  13        143.81        121.75        16.39 o
  -2   1  13        365.61        382.55        26.81 o
  -1   1  13        318.76        318.77         6.77 o
   0   1  13        228.19        237.84        10.52 o
   1   1  13        474.31        456.51        17.01 o
   2   1  13         14.22         13.63         6.91 o
   3   1  13        831.34        795.64        38.40 o
   4   1  13          7.03          9.50         5.00 o
   5   1  13        132.35        138.27        18.56 o
  -4   2  13        767.48        803.88        45.06 o
  -3   2  13          3.34         -2.12         4.71 o
  -2   2  13       1120.36       1100.34        47.64 o
  -1   2  13        289.90        285.63        22.15 o
   0   2  13         67.71         60.77         5.08 o
   1   2  13        286.94        298.40        12.85 o
   2   2  13        159.75        169.43         8.84 o
   3   2  13         97.88         81.31        12.42 o
   4   2  13        469.93        450.37        30.31 o
   5   2  13        421.34        392.51        30.36 o
  -4   3  13        326.41        351.24        29.62 o
  -3   3  13       1030.78       1030.98        49.02 o
  -2   3  13        232.88        270.36        23.23 o
  -1   3  13        198.98        209.03        19.21 o
   0   3  13        286.72        284.73        13.05 o
   1   3  13       1151.92       1155.63        27.24 o
   2   3  13       1700.40       1655.11        36.15 o
   3   3  13          4.54          5.96         5.77 o
   4   3  13        127.36        143.05        17.59 o
   5   3  13          4.14         -1.61         6.15 o
  -4   4  13         83.39         90.95        15.77 o
  -3   4  13          5.02         11.38         7.85 o
  -2   4  13          6.40         17.43         8.29 o
  -1   4  13         17.55         17.96         7.00 o
   0   4  13        657.37        659.66        17.27 o
   1   4  13         11.83          9.50         4.03 o
   2   4  13       1381.21       1429.92        33.12 o
   3   4  13       1649.68       1652.48        60.64 o
   4   4  13        493.61        488.08        32.63 o
   5   4  13        543.84        496.68        34.94 o
  -3   5  13         23.07         24.98         9.03 o
  -2   5  13        432.18        469.70        31.33 o
  -1   5  13         10.74         20.42         7.72 o
   0   5  13        686.50        675.28        18.14 o
   1   5  13         20.33         26.37         6.49 o
   2   5  13          6.35         10.12         5.50 o
   3   5  13         21.44         21.87         7.53 o
   4   5  13        217.89        226.27        22.45 o
   5   5  13         42.52         32.30         8.72 o
  -3   6  13         25.99         24.78         8.80 o
  -2   6  13         68.21         75.42        12.82 o
  -1   6  13        740.29        781.80        39.17 o
   0   6  13        355.10        350.59        24.63 o
   1   6  13        328.29        354.07        14.63 o
   2   6  13        654.18        665.46        32.47 o
   3   6  13        420.44        411.90        30.15 o
   4   6  13       1099.47       1035.82        50.89 o
   5   6  13        563.14        610.28        39.90 o
  -3   7  13          8.94         13.89         8.68 o
  -2   7  13        173.13        200.91        21.05 o
  -1   7  13        316.92        300.87        23.76 o
   0   7  13          1.92          2.37         4.87 o
   1   7  13         79.36         68.48        10.76 o
   2   7  13         43.94         39.90         8.63 o
   3   7  13         65.00         50.06        11.68 o
   4   7  13         82.14         80.96        14.48 o
   5   7  13         32.04         41.49        11.73 o
  -2   8  13        374.71        392.08        29.60 o
  -1   8  13        452.84        478.00        30.80 o
   0   8  13        270.26        313.52        13.82 o
   1   8  13        763.55        742.49        23.56 o
   2   8  13        942.19        903.29        27.16 o
   3   8  13        384.27        407.69        20.60 o
   4   8  13        803.58        782.36        45.39 o
   5   8  13         17.09          4.76         7.04 o
  -2   9  13        119.96        111.88        16.15 o
  -1   9  13         19.27         19.60         7.83 o
   0   9  13         28.43         31.22         8.62 o
   1   9  13         66.50         56.94         6.82 o
   2   9  13        163.84        151.86        10.90 o
   3   9  13         94.45         79.81        17.60 o
   4   9  13        120.20        118.69        12.44 o
  -1  10  13        235.14        204.03        20.35 o
   0  10  13        423.29        411.92        27.18 o
   1  10  13        473.45        463.57        23.80 o
   2  10  13        292.43        345.65        25.25 o
   3  10  13        154.36        150.90        13.66 o
   0  11  13        107.10        106.66        14.33 o
   2  11  13        209.98        193.08        19.48 o
   0  -8  14        506.40        500.32        36.58 o
   1  -8  14        188.02        185.06        22.69 o
  -1  -7  14        144.83        110.18        16.10 o
   0  -7  14        479.59        508.67        35.27 o
   1  -7  14        309.14        361.23        30.33 o
   2  -7  14        223.08        250.77        26.33 o
  -2  -6  14        138.65        134.51        11.23 o
  -1  -6  14         67.12         56.63        11.66 o
   0  -6  14        156.73        150.06        18.30 o
   1  -6  14          0.25          1.22         5.33 o
   2  -6  14          0.26         -6.73         4.49 o
   3  -6  14         20.17         33.02         8.49 o
  -3  -5  14        118.49        138.67        16.40 o
  -2  -5  14        432.68        449.60        29.29 o
  -1  -5  14         22.04         27.85        10.80 o
   0  -5  14        360.16        371.61        27.01 o
   1  -5  14        554.87        610.58        21.82 o
   2  -5  14        232.11        240.44        18.54 o
   3  -5  14        763.19        839.40        39.45 o
   4  -5  14          7.98          8.04         5.98 o
  -3  -4  14        247.44        245.51        21.79 o
  -2  -4  14         54.51         62.43        11.14 o
  -1  -4  14         50.32         33.67         5.80 o
   0  -4  14          6.47          3.61         2.79 o
   1  -4  14         37.04         31.20         5.34 o
   2  -4  14          5.18         19.60         6.14 o
   3  -4  14          7.61          1.28         4.02 o
   4  -4  14        270.88        267.83        23.68 o
  -3  -3  14        250.16        253.89        22.76 o
  -2  -3  14        191.27        221.54        20.48 o
  -1  -3  14        468.98        504.94        17.47 o
   0  -3  14        740.32        718.96        18.97 o
   1  -3  14        329.15        321.18        20.25 o
   2  -3  14        706.80        659.83        32.09 o
   3  -3  14          7.52          3.76         5.84 o
   4  -3  14          2.24         -0.92         5.37 o
   5  -3  14         84.85         61.52        12.99 o
  -4  -2  14          1.77          1.83         6.39 o
  -3  -2  14          1.56          2.73         5.95 o
  -2  -2  14          1.29          2.35         5.66 o
  -1  -2  14         25.32         22.51         6.93 o
   0  -2  14          2.32          3.51         2.25 o
   1  -2  14        684.08        628.96        29.74 o
   2  -2  14         73.59         68.76        10.92 o
   3  -2  14        809.79        796.04        38.26 o
   4  -2  14        485.46        561.88        34.45 o
   5  -2  14         64.47         53.54        11.91 o
  -4  -1  14        198.69        204.37        22.79 o
  -3  -1  14        195.77        237.46        22.71 o
  -2  -1  14        434.35        471.48        30.63 o
  -1  -1  14        188.97        199.56        14.71 o
   0  -1  14        136.82        154.06        10.23 o
   1  -1  14        302.05        272.59        14.47 o
   2  -1  14         81.23         68.07        10.49 o
   3  -1  14         15.95          5.94         4.71 o
   4  -1  14          0.49         -1.35         5.06 o
   5  -1  14        201.02        182.33        20.84 o
  -4   0  14         55.00         69.73        14.51 o
  -3   0  14         31.39          8.94         6.47 o
  -2   0  14        110.90        109.63        15.37 o
  -1   0  14        346.14        351.00        17.25 o
   0   0  14        307.94        325.99        23.74 o
   1   0  14        126.27        109.95        11.68 o
   2   0  14        694.90        630.70        32.88 o
   3   0  14        786.63        764.01        38.17 o
   4   0  14        505.68        499.68        32.48 o
   5   0  14         96.60         95.68        15.29 o
  -4   1  14        107.02        121.13        18.59 o
  -3   1  14        714.76        750.99        41.52 o
  -2   1  14        123.20        137.43        17.13 o
  -1   1  14        649.23        634.34        36.96 o
   0   1  14         38.67         41.14         4.68 o
   1   1  14         27.53         20.09         3.90 o
   2   1  14        126.18        138.02        15.73 o
   3   1  14         12.39          9.86         5.60 o
   4   1  14        101.37        106.83        15.18 o
   5   1  14        488.96        463.05        33.66 o
  -3   2  14          2.33          1.51         5.48 o
  -2   2  14        716.46        752.67        40.08 o
  -1   2  14        279.78        321.30        24.77 o
   0   2  14        243.61        256.95        10.66 o
   1   2  14       3765.32       3719.77        60.46 o
   2   2  14        281.69        298.32        16.20 o
   3   2  14        715.47        785.51        40.01 o
   4   2  14        161.61        169.11        19.43 o
   5   2  14        381.38        374.00        30.06 o
  -3   3  14        116.36        135.16        18.19 o
  -2   3  14        117.42        132.48        17.19 o
  -1   3  14         12.84          6.10         6.43 o
   0   3  14        485.28        484.94        16.83 o
   1   3  14        357.01        354.41        14.36 o
   2   3  14        498.00        500.90        21.25 o
   3   3  14        255.37        247.20        22.55 o
   4   3  14        873.49        800.98        42.78 o
   5   3  14        635.75        672.93        41.04 o
  -3   4  14        113.83        130.28        18.36 o
  -2   4  14         62.24         56.04        11.99 o
  -1   4  14        450.30        459.58        30.21 o
   0   4  14        714.18        734.05        37.22 o
   1   4  14        663.92        682.58        20.62 o
   2   4  14         48.87         33.22         8.29 o
   3   4  14        270.86        284.58        24.59 o
   4   4  14        164.97        162.16        19.86 o
   5   4  14          6.69         -1.32         6.69 o
  -3   5  14          3.60          9.73         6.76 o
  -2   5  14         94.05        105.47        15.99 o
  -1   5  14        103.66        110.07        14.82 o
   0   5  14         18.69          5.01         4.83 o
   1   5  14        170.74        172.00        10.20 o
   2   5  14       1040.63       1042.33        43.19 o
   3   5  14        857.04        807.46        43.12 o
   4   5  14        217.10        274.12        25.47 o
   5   5  14        649.18        602.67        39.84 o
  -3   6  14        224.23        252.75        25.39 o
  -2   6  14        482.93        499.23        33.72 o
  -1   6  14        486.20        509.99        32.57 o
   0   6  14        263.31        280.76        23.06 o
   1   6  14        409.61        421.13        26.96 o
   2   6  14        208.63        196.38        18.20 o
   3   6  14         56.75         71.80        13.54 o
   4   6  14         23.42         16.34         8.88 o
   5   6  14          0.72          9.66         8.87 o
  -2   7  14        483.92        507.14        34.30 o
  -1   7  14         33.61         37.24         9.72 o
   0   7  14        647.35        642.17        35.56 o
   1   7  14        772.51        664.50        34.65 o
   2   7  14        330.19        323.68        23.25 o
   3   7  14       1128.45       1114.54        53.53 o
   4   7  14        503.74        552.08        38.01 o
   5   7  14         64.87         42.97        13.08 o
  -2   8  14        433.76        436.67        32.04 o
  -1   8  14        107.87        122.17        16.08 o
   0   8  14         95.73        104.26        14.89 o
   1   8  14         42.57         57.91        10.63 o
   2   8  14          0.93          9.71         6.10 o
   3   8  14         14.61         13.87         7.85 o
   4   8  14         49.06         23.54         8.68 o
  -1   9  14        545.82        560.88        34.76 o
   0   9  14        537.78        504.19        31.68 o
   1   9  14        665.76        667.42        34.88 o
   2   9  14        636.50        579.68        22.16 o
   3   9  14        265.95        259.32        17.37 o
   4   9  14         78.81         73.31        14.94 o
   0  10  14          3.10          6.36         6.80 o
   1  10  14         16.95         22.86         7.47 o
   2  10  14          3.14         -2.84         5.36 o
   3  10  14         56.07         56.66         8.73 o
   0  -7  15        120.59        108.15        16.55 o
   1  -7  15         82.22         92.02        16.84 o
  -1  -6  15        182.11        201.69        20.75 o
   0  -6  15        151.74        175.02        19.74 o
   1  -6  15        191.48        209.32        22.49 o
   2  -6  15        322.22        309.36        28.76 o
  -2  -5  15        112.96        106.48        14.30 o
  -1  -5  15        296.40        304.48        16.85 o
   0  -5  15          3.89          8.29         6.48 o
   1  -5  15          4.97         -5.33         6.89 o
   2  -5  15          0.46          1.24         5.62 o
   3  -5  15         71.37         79.64        12.06 o
  -2  -4  15        236.45        278.56        23.52 o
  -1  -4  15        169.20        182.97        12.63 o
   0  -4  15        487.08        503.47        19.07 o
   1  -4  15        565.24        632.38        66.22 o
   2  -4  15        297.96        290.64        21.46 o
   3  -4  15         50.43         56.96        10.83 o
   4  -4  15         55.38         60.83        12.69 o
  -3  -3  15        273.63        215.86        21.46 o
  -2  -3  15         13.25         20.91         8.37 o
  -1  -3  15         10.94          9.79         2.78 o
   0  -3  15          0.25         -1.45         3.69 o
   1  -3  15         60.49         60.70         7.35 o
   2  -3  15         39.20         21.36         7.23 o
   3  -3  15        291.85        312.81        24.28 o
   4  -3  15        296.41        315.29        26.04 o
  -3  -2  15        422.52        494.91        33.90 o
  -2  -2  15        468.77        553.35        34.22 o
  -1  -2  15        459.51        491.14        18.87 o
   0  -2  15        508.93        487.57        15.91 o
   1  -2  15        216.91        221.51        17.94 o
   2  -2  15        179.08        163.66        16.54 o
   3  -2  15        407.61        417.29        28.33 o
   4  -2  15         25.21         31.10         9.50 o
   5  -2  15         62.75         81.12        14.63 o
  -3  -1  15         13.05          7.77         6.28 o
  -2  -1  15          0.14          4.84         7.11 o
  -1  -1  15         74.12         79.84         7.08 o
   0  -1  15          2.33          3.07         3.30 o
   1  -1  15        652.96        591.75        22.58 o
   2  -1  15        707.69        675.24        34.55 o
   3  -1  15        824.81        726.02        37.84 o
   4  -1  15        471.28        498.35        33.02 o
   5  -1  15        224.82        203.74        22.41 o
  -3   0  15        405.83        434.92        32.19 o
  -2   0  15        183.29        194.88        20.63 o
  -1   0  15        178.60        218.50        20.90 o
   0   0  15        935.66        973.30        27.02 o
   1   0  15        100.07        101.32         9.53 o
   2   0  15         52.80         51.41        10.37 o
   3   0  15         29.53         30.43         8.63 o
   4   0  15         15.52         16.40         7.56 o
   5   0  15        120.18         97.83        16.10 o
  -3   1  15         22.41         17.23         7.71 o
  -2   1  15        166.02        203.12        21.53 o
  -1   1  15        285.10        281.94        23.87 o
   0   1  15        462.67        442.98        29.13 o
   1   1  15        843.10        815.36        51.40 o
   2   1  15        590.65        548.04        32.14 o
   3   1  15        755.24        763.33        39.88 o
   4   1  15        431.94        490.55        33.30 o
   5   1  15        343.22        320.44        28.30 o
  -3   2  15        446.10        441.78        33.18 o
  -2   2  15        480.77        460.16        32.34 o
  -1   2  15         44.39         47.22        11.08 o
   0   2  15          2.57          2.77         4.86 o
   1   2  15         20.18         19.75         3.98 o
   2   2  15        462.66        444.61        20.63 o
   3   2  15        118.92        100.46        15.31 o
   4   2  15        471.12        435.08        31.82 o
   5   2  15        230.04        209.93        23.34 o
  -3   3  15        239.01        239.82        24.75 o
  -2   3  15         86.35         96.24        15.71 o
  -1   3  15        528.09        536.09        33.97 o
   0   3  15        928.38        990.72        44.97 o
   1   3  15        373.65        384.64        15.47 o
   2   3  15        922.57        909.78        30.22 o
   3   3  15        324.44        348.76        27.38 o
   4   3  15       1054.86        990.75        49.60 o
   5   3  15         67.41         71.11        13.91 o
  -3   4  15        568.55        606.34        39.66 o
  -2   4  15          2.34          3.49         6.95 o
  -1   4  15        143.90        121.06        16.11 o
   0   4  15         50.01         39.92         9.55 o
   1   4  15        153.11        147.09        16.57 o
   2   4  15         46.34         40.45         9.55 o
   3   4  15        660.32        622.00        37.61 o
   4   4  15        106.37        126.02        17.85 o
   5   4  15        189.09        178.61        21.79 o
  -2   5  15        687.12        749.49        42.69 o
  -1   5  15        987.37       1022.81        48.15 o
   0   5  15        960.55        970.44        45.57 o
   1   5  15        366.88        366.28        26.22 o
   2   5  15        193.54        185.05        18.45 o
   3   5  15        834.12        772.85        43.20 o
   4   5  15         54.80         34.07        10.47 o
   5   5  15         96.99        104.36        17.36 o
  -2   6  15         71.50         65.98        12.87 o
  -1   6  15         18.57          7.99         6.68 o
   0   6  15         11.57         32.50         9.28 o
   1   6  15        683.70        691.72        36.60 o
   2   6  15        487.59        482.75        29.86 o
   3   6  15        119.06        135.92        18.78 o
   4   6  15        289.28        287.34        27.25 o
  -2   7  15        215.00        279.92        26.40 o
  -1   7  15        529.81        554.43        35.36 o
   0   7  15        124.56        130.76        16.53 o
   1   7  15       1121.07       1084.11        47.18 o
   2   7  15        227.81        189.82        18.69 o
   3   7  15         19.77         26.08        10.06 o
   4   7  15        142.92        147.84        20.04 o
  -1   8  15         80.29         89.44        14.61 o
   0   8  15        376.06        391.68        28.71 o
   1   8  15        322.46        320.11        24.52 o
   2   8  15        343.88        338.96        24.81 o
   3   8  15        867.23        841.56        47.97 o
   4   8  15        289.75        291.41        28.76 o
  -1   9  15         34.95         40.63        10.78 o
   0   9  15        183.01        144.23        17.71 o
   1   9  15         14.26         10.97         6.61 o
   2   9  15          4.23         14.05         6.19 o
   3   9  15          7.28         28.38        11.19 o
   1  10  15        384.95        346.37        25.72 o
   0  -6  16        274.21        298.00        26.78 o
   1  -6  16         25.95         10.52         8.07 o
   2  -6  16         24.77         16.42         8.17 o
   0  -5  16        298.68        298.44        25.66 o
   1  -5  16        339.12        344.87        28.65 o
   2  -5  16        291.19        327.77        29.00 o
   3  -5  16        243.03        210.23        20.14 o
  -2  -4  16        271.12        312.65        25.93 o
  -1  -4  16        227.49        237.81        21.96 o
   0  -4  16         41.26         39.71         9.11 o
   1  -4  16         69.51         57.80         8.19 o
   2  -4  16         42.21         41.23         9.30 o
   3  -4  16         42.58         25.42         8.24 o
  -2  -3  16         86.72         97.62        15.32 o
  -1  -3  16        434.81        444.97        30.72 o
   0  -3  16        884.05        907.30        23.13 o
   1  -3  16        420.80        429.86        25.75 o
   2  -3  16       1161.47       1160.69        46.57 o
   3  -3  16        179.76        158.16        17.71 o
   4  -3  16        420.32        409.57        30.28 o
  -2  -2  16         13.00          6.33         6.83 o
  -1  -2  16        195.69        212.08        21.23 o
   0  -2  16          8.72          7.51         2.80 o
   1  -2  16        171.63        156.94        15.87 o
   2  -2  16        229.34        203.71        18.89 o
   3  -2  16        469.56        451.70        29.82 o
   4  -2  16        191.42        208.72        22.02 o
  -3  -1  16        118.76        141.73        19.20 o
  -2  -1  16        334.01        331.03        27.49 o
  -1  -1  16        544.35        645.89        37.45 o
   0  -1  16        332.40        340.91        13.46 o
   1  -1  16        187.11        200.39        13.44 o
   2  -1  16        176.70        173.55        17.75 o
   3  -1  16        193.73        176.02        18.86 o
   4  -1  16          6.96          3.00         5.91 o
  -3   0  16         76.51         68.71        13.40 o
  -2   0  16         44.58         46.95        11.75 o
  -1   0  16          6.48         10.20         6.91 o
   0   0  16        256.81        246.37        23.98 o
   1   0  16         53.90         53.12         7.55 o
   2   0  16        459.99        439.07        29.00 o
   3   0  16        183.22        196.38        20.22 o
   4   0  16        368.84        326.37        27.43 o
  -3   1  16        420.83        459.13        34.58 o
  -2   1  16        268.53        286.78        26.47 o
  -1   1  16        460.79        525.51        34.15 o
   0   1  16       1024.09       1002.42        27.18 o
   1   1  16        606.63        614.28        35.47 o
   2   1  16        257.61        240.16        21.78 o
   3   1  16          8.83         12.31         7.11 o
   4   1  16          0.40          8.48         6.78 o
  -2   2  16         60.81         56.18        12.13 o
  -1   2  16         87.19         97.05        15.56 o
   0   2  16        110.80        111.96        15.48 o
   1   2  16       1620.87       1669.56        61.26 o
   2   2  16        722.27        730.48        27.74 o
   3   2  16        979.36       1004.65        48.20 o
   4   2  16        340.88        271.40        25.56 o
  -2   3  16        511.40        566.97        37.46 o
  -1   3  16         69.75         72.31        14.19 o
   0   3  16         23.68         20.20         8.12 o
   1   3  16        133.74        116.74        15.52 o
   2   3  16          9.35          2.60         3.37 o
   3   3  16         10.32         10.89         7.82 o
   4   3  16        169.85        197.27        22.49 o
  -2   4  16         68.75         51.94        11.94 o
  -1   4  16        446.73        461.15        32.78 o
   0   4  16        580.92        584.48        35.49 o
   1   4  16         27.84         24.91         8.54 o
   2   4  16       1384.21       1329.16        53.63 o
   3   4  16        342.08        324.93        28.11 o
   4   4  16        657.96        694.36        42.79 o
  -2   5  16         59.05         68.71        13.70 o
  -1   5  16         40.43         26.73         9.74 o
   0   5  16        117.22        102.50        15.56 o
   1   5  16        151.50        147.36        17.44 o
   2   5  16          4.88         14.06         6.81 o
   3   5  16         99.64        112.45        17.00 o
   4   5  16        242.92        255.36        26.04 o
  -1   6  16        238.60        241.70        24.21 o
   0   6  16        853.58        850.90        44.09 o
   1   6  16        274.06        305.26        25.05 o
   2   6  16        459.21        403.71        28.20 o
   3   6  16        415.65        495.67        36.12 o
   4   6  16         39.19         40.78        12.63 o
  -1   7  16          0.35         -8.61         9.14 o
   0   7  16         92.61         89.37        15.09 o
   1   7  16        247.82        266.75        23.37 o
   2   7  16         49.77         45.42        10.27 o
   3   7  16        339.83        417.41        33.79 o
  -1   8  16        305.77        347.01        28.90 o
   0   8  16        640.18        663.16        39.07 o
   1   8  16        186.90        169.29        18.90 o
   2   8  16         29.45         30.31         9.02 o
   3   8  16          5.39         -8.84         8.27 o
   0   9  16         19.78         19.64         6.67 o
   1   9  16        189.77        220.90        21.39 o
   2   9  16        340.48        307.77        24.27 o
   0  -5  17        145.34        132.75        17.55 o
   1  -5  17        304.10        384.99        31.05 o
  -1  -4  17         64.28         66.57        13.04 o
   0  -4  17        335.88        366.03        27.15 o
   1  -4  17        378.85        375.03        29.38 o
   2  -4  17        183.31        167.24        17.24 o
   3  -4  17        220.80        208.41        20.31 o
  -1  -3  17         54.86         59.07        12.07 o
   0  -3  17        107.91        126.61        16.88 o
   1  -3  17         68.18         50.14         6.54 o
   2  -3  17          0.35          3.83         5.88 o
   3  -3  17          0.52         12.32         5.67 o
  -2  -2  17         42.32         41.58        12.11 o
  -1  -2  17        344.44        350.56        28.05 o
   0  -2  17         23.08         24.51         5.50 o
   1  -2  17        226.59        218.56        13.93 o
   2  -2  17        389.51        370.03        26.34 o
   3  -2  17        164.37        131.03        16.73 o
   4  -2  17        349.47        350.78        28.85 o
  -2  -1  17        206.86        206.11        22.85 o
  -1  -1  17        227.63        264.19        25.12 o
   0  -1  17        215.76        228.29        14.85 o
   1  -1  17          0.41          0.57         3.74 o
   2  -1  17         45.02         36.72         9.57 o
   3  -1  17        139.75        136.25        17.41 o
   4  -1  17        195.33        214.34        22.68 o
  -2   0  17        197.37        199.32        22.58 o
  -1   0  17        346.25        362.97        29.12 o
   0   0  17        970.85       1047.83        49.35 o
   1   0  17        381.17        350.85        23.82 o
   2   0  17        361.79        328.52        25.69 o
   3   0  17        132.75        109.42        16.21 o
   4   0  17        401.10        420.48        32.11 o
  -2   1  17          4.17          4.39         6.61 o
  -1   1  17          0.08         -1.72         6.54 o
   0   1  17        460.41        480.22        32.90 o
   1   1  17         53.79         56.22         9.64 o
   2   1  17        460.98        454.26        31.20 o
   3   1  17        541.65        546.79        35.13 o
   4   1  17        347.98        356.44        29.74 o
  -2   2  17        122.58        115.22        18.65 o
  -1   2  17        240.70        239.31        24.07 o
   0   2  17         76.83         93.02        15.24 o
   1   2  17         91.86         80.22        13.91 o
   2   2  17        133.57        129.34        17.67 o
   3   2  17        118.57        126.05        17.59 o
   4   2  17          4.65          8.83         7.74 o
  -2   3  17          2.15          0.13         8.40 o
  -1   3  17         26.86         32.39        10.58 o
   0   3  17        217.26        225.31        23.25 o
   1   3  17        524.78        591.09        36.41 o
   2   3  17        536.36        569.59        25.37 o
   3   3  17        292.43        269.18        25.81 o
   4   3  17        249.66        244.95        25.51 o
  -1   4  17        256.27        259.48        25.67 o
   0   4  17        125.43        120.11        17.27 o
   1   4  17        486.01        461.19        31.76 o
   2   4  17          3.87         11.17         4.83 o
   3   4  17         63.57         68.26        14.62 o
   4   4  17         28.99         19.63         8.97 o
  -1   5  17        370.55        370.61        31.13 o
   0   5  17        316.09        355.14        28.76 o
   1   5  17        188.11        189.53        20.64 o
   2   5  17        779.94        802.98        42.09 o
   3   5  17        653.02        681.88        43.15 o
  -1   6  17         30.59         48.38        12.72 o
   0   6  17          0.44         -1.39         6.87 o
   1   6  17        111.28        122.57        17.29 o
   2   6  17        142.24        134.66        17.30 o
   3   6  17          2.61          1.51         6.28 o
   0   7  17        389.53        378.02        29.93 o
   1   7  17        173.09        158.14        19.45 o
   2   7  17        557.68        556.46        34.69 o
   0   8  17        158.91        160.47        19.84 o
   1   8  17          9.93         -3.06         6.28 o
   2   8  17         50.31         63.76        12.02 o
   1  -3  18        110.29         73.32        12.85 o
   2  -3  18        207.10        177.24        18.13 o
  -1  -2  18        441.58        441.62        32.59 o
   0  -2  18         15.67         11.06         7.53 o
   1  -2  18          2.66          6.65         6.72 o
   2  -2  18         44.53         37.29         9.03 o
   3  -2  18          3.23         -5.56         6.75 o
  -1  -1  18        256.42        282.52        26.38 o
   0  -1  18         15.41         11.08         4.40 o
   1  -1  18        310.46        301.97        24.05 o
   2  -1  18        171.50        162.58        18.72 o
   3  -1  18        661.52        650.13        38.69 o
  -1   0  18         27.02         24.03        10.32 o
   0   0  18          0.57         12.85         9.07 o
   1   0  18         22.27         17.91         5.34 o
   2   0  18        211.95        222.95        21.91 o
   3   0  18         28.21         25.81         8.88 o
  -1   1  18        214.65        223.06        24.66 o
   0   1  18        293.99        331.10        28.17 o
   1   1  18        507.31        491.31        23.62 o
   2   1  18        532.39        570.96        36.12 o
   3   1  18        157.73        131.34        17.70 o
  -1   2  18         26.50         32.20        10.17 o
   0   2  18          6.29          0.57         7.04 o
   1   2  18        393.64        392.07        30.26 o
   2   2  18         59.78         42.23        10.61 o
   3   2  18        168.01        172.52        20.75 o
  -1   3  18        413.51        444.74        34.19 o
   0   3  18         89.85         87.03        15.39 o
   1   3  18        688.09        771.46        43.19 o
   2   3  18         95.86         98.70        11.12 o
   3   3  18         60.88         60.45        14.04 o
   0   4  18        319.04        304.71        28.00 o
   1   4  18        148.56        153.66        19.56 o
   2   4  18        213.19        206.77        15.91 o
   3   4  18        205.24        201.12        23.12 o
   0   5  18        686.77        705.96        42.51 o
   1   5  18         12.72         21.25         8.77 o
   2   5  18         19.18          8.85         7.50 o
   3   5  18          0.07         -7.16         6.22 o
   0   6  18         11.09         21.05         9.22 o
   1   6  18        757.20        715.24        41.48 o
   2   6  18        377.64        387.85        29.86 o
   1   7  18         83.55         73.91        13.53 o
   2   7  18         60.77         49.07        11.91 o
   1  -2  19        151.95        140.26        16.65 o
   0  -1  19        138.76        111.84        15.21 o
   1  -1  19          8.69          5.31         4.72 o
   2  -1  19         61.23         64.60        12.40 o
   0   0  19        774.41        737.28        40.08 o
   1   0  19        540.92        556.85        25.57 o
   2   0  19        326.48        301.96        26.24 o
   3   0  19        518.71        484.28        34.56 o
   1   1  19          2.81          0.85         4.64 o
   2   1  19          3.80          1.08         6.26 o
   3   1  19          1.55         -0.78         5.78 o
   1   2  19        392.73        374.41        21.58 o
   2   2  19        184.18        186.40        21.83 o
   3   2  19        249.64        214.20        24.25 o
   1   3  19         23.44         30.76        10.28 o
   2   3  19         16.73         10.07         7.83 o
   1   4  19        242.26        238.39        24.85 o
   2   4  19         98.86         86.56        17.65 o
   1   5  19         76.19         65.81        14.26 o
   2   5  19        391.88        376.98        30.75 o
                                                
